# Supplementary material for: Crystal structure of hexa­chloro­thallate within a caesium chloride–phospho­tungstate lattice Cs9(TlCl6)(PW12O40)2·9CsCl
Source: Acta Crystallogr E Crystallogr Commun. 2024 Jun 14;80(Pt 7):721–4. doi: 10.1107/S2056989024005565 (PMC11223693; doi:10.1107/S2056989024005565)
Supplement: Supplementary file 1 [file e-80-00721-sup1.cif]

##############################################################################
#                                                                            #
# This CIF contains the data in a paper accepted for publication in          #
# Acta Crystallographica Section E. It conforms to the requirements of       #
# Notes for Authors for Acta Crystallographica Section E, and has been       #
# peer reviewed under the auspices of the IUCr Commission on Journals.       #
#                                                                            #
# Full details of the Crystallographic Information File format               #
# are given in the paper "The Crystallographic Information File (CIF):       #
# a New Standard Archive File for Crystallography" by S. R. Hall, F. H.      #
# Allen and I. D. Brown [Acta Cryst. (1991), A47, 655-685].                  #
#                                                                            #
# The current version of the core CIF dictionary is obtainable from          #
# ftp://ftp.iucr.org/pub/cif_core.dic.                                       #
#                                                                            #
# Software is freely available for graphical display of the structure(s)     #
# in this CIF. For information consult the CIF software page                 #
# http://www.iucr.org/resources/cif/software.                                #
#                                                                            #
# This file may be used for bona fide research purposes within the           #
# scientific community so long as proper attribution is given to the journal # 
# article from which it was obtained.                                        #
#                                                                            #
##############################################################################
data_I
_audit_creation_method
;
Olex2 1.5
(compiled 2024.02.16 svn.r378c4104 for OlexSys, GUI svn.r6928)
;
_journal_date_recd_electronic     2024-04-16
_journal_date_accepted     2024-06-10
_journal_name_full     'Acta Crystallographica, Section E'
_journal_year     2024
_journal_volume     80
_journal_issue      7
_journal_page_first     0
_journal_page_last     0
_journal_paper_category     GI
_journal_paper_doi     10.1107/S2056989024005565
_journal_coeditor_code     OX2004
_publ_contact_author_name     'Ian Colliard'
_publ_contact_author_address
;
Physical and Life Sciences Directorate, Glenn T. Seaborg Institute, , Lawrence
Livermore National Laboratory, Livermore, California 94550,
USA
;
_publ_contact_author_email     'colliard1@llnl.gov'
_publ_contact_author_fax     ?
_publ_contact_author_phone     ?
_publ_section_title
;
Crystal structure of hexachlorothallate within a caesium
chloride--phosphotungstate lattice Cs~9~(TlCl~6~)(PW~12~O~40~)~2~\\cdot9CsCl
;
_publ_section_title_footnote     .
loop_
    _publ_author_name
    _publ_author_footnote
    _publ_author_address
    'Deblonde, Gauthier' .
;
Physical and Life Sciences Directorate, Glenn T. Seaborg Institute,
Lawrence Livermore National Laboratory, Livermore, California 94550,
USA
;
    'Colliard, Ian' .
;
Physical and Life Sciences Directorate, Glenn T. Seaborg Institute,
Lawrence Livermore National Laboratory, Livermore, California 94550,
USA
;
_publ_section_synopsis
;
The cystallization and capture of hexachlorothallium within the phosphotunsgate
and caesium chloride matrix is described.
;
_chemical_name_systematic
;
Caesium thallium chloride phosphotungstate
;
_chemical_name_common     ?
_chemical_formula_moiety     'Cl30 Cs36 O160 P4 Tl2 W48'
_chemical_formula_sum     'Cl30 Cs36 O160 P4 Tl2 W48'
_chemical_formula_iupac     'Cs9 (Tl Cl6) (P W12 O40)2, 9Cs Cl'
_chemical_formula_weight     17765.68
_chemical_melting_point     ?
_space_group_crystal_system     cubic
_space_group_name_H-M_alt     'F m -3 m'
_space_group_name_Hall     '-F 4 2 3'
loop_
    _space_group_symop_operation_xyz
    'x, y, z'
    '-x, -y, z'
    '-x, y, -z'
    'x, -y, -z'
    'z, x, y'
    'z, -x, -y'
    '-z, -x, y'
    '-z, x, -y'
    'y, z, x'
    '-y, z, -x'
    'y, -z, -x'
    '-y, -z, x'
    'y, x, -z'
    '-y, -x, -z'
    'y, -x, z'
    '-y, x, z'
    'x, z, -y'
    '-x, z, y'
    '-x, -z, -y'
    'x, -z, y'
    'z, y, -x'
    'z, -y, x'
    '-z, y, x'
    '-z, -y, -x'
    'x, y+1/2, z+1/2'
    '-x, -y+1/2, z+1/2'
    '-x, y+1/2, -z+1/2'
    'x, -y+1/2, -z+1/2'
    'z, x+1/2, y+1/2'
    'z, -x+1/2, -y+1/2'
    '-z, -x+1/2, y+1/2'
    '-z, x+1/2, -y+1/2'
    'y, z+1/2, x+1/2'
    '-y, z+1/2, -x+1/2'
    'y, -z+1/2, -x+1/2'
    '-y, -z+1/2, x+1/2'
    'y, x+1/2, -z+1/2'
    '-y, -x+1/2, -z+1/2'
    'y, -x+1/2, z+1/2'
    '-y, x+1/2, z+1/2'
    'x, z+1/2, -y+1/2'
    '-x, z+1/2, y+1/2'
    '-x, -z+1/2, -y+1/2'
    'x, -z+1/2, y+1/2'
    'z, y+1/2, -x+1/2'
    'z, -y+1/2, x+1/2'
    '-z, y+1/2, x+1/2'
    '-z, -y+1/2, -x+1/2'
    'x+1/2, y, z+1/2'
    '-x+1/2, -y, z+1/2'
    '-x+1/2, y, -z+1/2'
    'x+1/2, -y, -z+1/2'
    'z+1/2, x, y+1/2'
    'z+1/2, -x, -y+1/2'
    '-z+1/2, -x, y+1/2'
    '-z+1/2, x, -y+1/2'
    'y+1/2, z, x+1/2'
    '-y+1/2, z, -x+1/2'
    'y+1/2, -z, -x+1/2'
    '-y+1/2, -z, x+1/2'
    'y+1/2, x, -z+1/2'
    '-y+1/2, -x, -z+1/2'
    'y+1/2, -x, z+1/2'
    '-y+1/2, x, z+1/2'
    'x+1/2, z, -y+1/2'
    '-x+1/2, z, y+1/2'
    '-x+1/2, -z, -y+1/2'
    'x+1/2, -z, y+1/2'
    'z+1/2, y, -x+1/2'
    'z+1/2, -y, x+1/2'
    '-z+1/2, y, x+1/2'
    '-z+1/2, -y, -x+1/2'
    'x+1/2, y+1/2, z'
    '-x+1/2, -y+1/2, z'
    '-x+1/2, y+1/2, -z'
    'x+1/2, -y+1/2, -z'
    'z+1/2, x+1/2, y'
    'z+1/2, -x+1/2, -y'
    '-z+1/2, -x+1/2, y'
    '-z+1/2, x+1/2, -y'
    'y+1/2, z+1/2, x'
    '-y+1/2, z+1/2, -x'
    'y+1/2, -z+1/2, -x'
    '-y+1/2, -z+1/2, x'
    'y+1/2, x+1/2, -z'
    '-y+1/2, -x+1/2, -z'
    'y+1/2, -x+1/2, z'
    '-y+1/2, x+1/2, z'
    'x+1/2, z+1/2, -y'
    '-x+1/2, z+1/2, y'
    '-x+1/2, -z+1/2, -y'
    'x+1/2, -z+1/2, y'
    'z+1/2, y+1/2, -x'
    'z+1/2, -y+1/2, x'
    '-z+1/2, y+1/2, x'
    '-z+1/2, -y+1/2, -x'
    '-x, -y, -z'
    'x, y, -z'
    'x, -y, z'
    '-x, y, z'
    '-z, -x, -y'
    '-z, x, y'
    'z, x, -y'
    'z, -x, y'
    '-y, -z, -x'
    'y, -z, x'
    '-y, z, x'
    'y, z, -x'
    '-y, -x, z'
    'y, x, z'
    '-y, x, -z'
    'y, -x, -z'
    '-x, -z, y'
    'x, -z, -y'
    'x, z, y'
    '-x, z, -y'
    '-z, -y, x'
    '-z, y, -x'
    'z, -y, -x'
    'z, y, x'
    '-x, -y+1/2, -z+1/2'
    'x, y+1/2, -z+1/2'
    'x, -y+1/2, z+1/2'
    '-x, y+1/2, z+1/2'
    '-z, -x+1/2, -y+1/2'
    '-z, x+1/2, y+1/2'
    'z, x+1/2, -y+1/2'
    'z, -x+1/2, y+1/2'
    '-y, -z+1/2, -x+1/2'
    'y, -z+1/2, x+1/2'
    '-y, z+1/2, x+1/2'
    'y, z+1/2, -x+1/2'
    '-y, -x+1/2, z+1/2'
    'y, x+1/2, z+1/2'
    '-y, x+1/2, -z+1/2'
    'y, -x+1/2, -z+1/2'
    '-x, -z+1/2, y+1/2'
    'x, -z+1/2, -y+1/2'
    'x, z+1/2, y+1/2'
    '-x, z+1/2, -y+1/2'
    '-z, -y+1/2, x+1/2'
    '-z, y+1/2, -x+1/2'
    'z, -y+1/2, -x+1/2'
    'z, y+1/2, x+1/2'
    '-x+1/2, -y, -z+1/2'
    'x+1/2, y, -z+1/2'
    'x+1/2, -y, z+1/2'
    '-x+1/2, y, z+1/2'
    '-z+1/2, -x, -y+1/2'
    '-z+1/2, x, y+1/2'
    'z+1/2, x, -y+1/2'
    'z+1/2, -x, y+1/2'
    '-y+1/2, -z, -x+1/2'
    'y+1/2, -z, x+1/2'
    '-y+1/2, z, x+1/2'
    'y+1/2, z, -x+1/2'
    '-y+1/2, -x, z+1/2'
    'y+1/2, x, z+1/2'
    '-y+1/2, x, -z+1/2'
    'y+1/2, -x, -z+1/2'
    '-x+1/2, -z, y+1/2'
    'x+1/2, -z, -y+1/2'
    'x+1/2, z, y+1/2'
    '-x+1/2, z, -y+1/2'
    '-z+1/2, -y, x+1/2'
    '-z+1/2, y, -x+1/2'
    'z+1/2, -y, -x+1/2'
    'z+1/2, y, x+1/2'
    '-x+1/2, -y+1/2, -z'
    'x+1/2, y+1/2, -z'
    'x+1/2, -y+1/2, z'
    '-x+1/2, y+1/2, z'
    '-z+1/2, -x+1/2, -y'
    '-z+1/2, x+1/2, y'
    'z+1/2, x+1/2, -y'
    'z+1/2, -x+1/2, y'
    '-y+1/2, -z+1/2, -x'
    'y+1/2, -z+1/2, x'
    '-y+1/2, z+1/2, x'
    'y+1/2, z+1/2, -x'
    '-y+1/2, -x+1/2, z'
    'y+1/2, x+1/2, z'
    '-y+1/2, x+1/2, -z'
    'y+1/2, -x+1/2, -z'
    '-x+1/2, -z+1/2, y'
    'x+1/2, -z+1/2, -y'
    'x+1/2, z+1/2, y'
    '-x+1/2, z+1/2, -y'
    '-z+1/2, -y+1/2, x'
    '-z+1/2, y+1/2, -x'
    'z+1/2, -y+1/2, -x'
    'z+1/2, y+1/2, x'
_cell_length_a     22.9963(3)
_cell_length_b     22.9963(3)
_cell_length_c     22.9963(3)
_cell_angle_alpha     90
_cell_angle_beta     90
_cell_angle_gamma     90
_cell_volume     12161.1(4)
_cell_formula_units_Z     2
_cell_measurement_reflns_used     3426
_cell_measurement_theta_min     3.8360
_cell_measurement_theta_max     31.3890
_cell_measurement_temperature     298
_exptl_crystal_description     cube
_exptl_crystal_colour     'clear colourless'
_exptl_crystal_size_max     0.098
_exptl_crystal_size_mid     0.093
_exptl_crystal_size_min     0.072
_exptl_crystal_density_diffrn     4.852
_exptl_crystal_density_meas     ?
_exptl_crystal_density_method     ?
_exptl_crystal_F_000     15088
loop_
    _exptl_crystal_face_index_h
    _exptl_crystal_face_index_k
    _exptl_crystal_face_index_l
    _exptl_crystal_face_perp_dist
    -3 -1 32 0.0392
    6 -32 1 0.0353
    4 0 -32 0.0422
    -6 32 2 0.0438
    -32 0 0 0.0467
    32 0 -1 0.0248
_exptl_absorpt_coefficient_mu     29.660
_exptl_absorpt_correction_type     multi-scan
_exptl_absorpt_process_details
;
(CrysAlisPro; Rigaku OD, 2019)
;
_exptl_absorpt_correction_T_min     0.70240
_exptl_absorpt_correction_T_max     1.00000
_diffrn_ambient_temperature     298.00
_diffrn_source     ?
_diffrn_radiation_type     MoK\a
_diffrn_radiation_wavelength     0.71073
_diffrn_measurement_device_type
             'Rigaku Oxford Diffraction, Synergy Custom DW system, Pilatus 300K'
_diffrn_measurement_device     'four-circle diffractometer'
_diffrn_measurement_method     '\w scans'
_diffrn_detector_area_resol_mean     5.8140
_diffrn_reflns_number     6187
_diffrn_reflns_av_R_equivalents     0.0258
_diffrn_reflns_av_unetI/netI     0.0158
_diffrn_reflns_theta_min     3.862
_diffrn_reflns_theta_max     32.047
_diffrn_reflns_theta_full     25.242
_diffrn_measured_fraction_theta_max     0.868
_diffrn_measured_fraction_theta_full     0.990
_diffrn_reflns_limit_h_min     -19
_diffrn_reflns_limit_h_max     33
_diffrn_reflns_limit_k_min     -18
_diffrn_reflns_limit_k_max     31
_diffrn_reflns_limit_l_min     -30
_diffrn_reflns_limit_l_max     33
_refine_special_details     ?
_reflns_number_total     977
_reflns_number_gt     923
_reflns_threshold_expression     'I > 2\s(I)'
_refine_ls_structure_factor_coef     Fsqd
_refine_ls_matrix_type     full
_refine_ls_R_factor_all     0.0438
_refine_ls_R_factor_gt     0.0416
_refine_ls_wR_factor_gt     0.1147
_refine_ls_wR_factor_ref     0.1158
_refine_ls_goodness_of_fit_ref     1.197
_refine_ls_restrained_S_all     1.197
_refine_ls_number_reflns     977
_refine_ls_number_parameters     47
_refine_ls_number_restraints     0
_refine_ls_hydrogen_treatment     undef
_refine_ls_weighting_scheme     calc
_refine_ls_weighting_details
           'w=1/[\s^2^(Fo^2^)+(0.0429P)^2^+1815.4844P] where P=(Fo^2^+2Fc^2^)/3'
_atom_sites_solution_hydrogens     .
_atom_sites_solution_primary     ?
_atom_sites_solution_secondary     ?
_refine_ls_shift/su_max     0.001
_refine_ls_shift/su_mean     0.000
_refine_diff_density_max     3.924
_refine_diff_density_min     -4.624
_refine_ls_extinction_method     none
_refine_ls_extinction_coef     .
loop_
    _atom_type_symbol
    _atom_type_description
    _atom_type_scat_dispersion_real
    _atom_type_scat_dispersion_imag
    _atom_type_scat_source
    'Cl' 'Cl' 0.1484 0.1585
                         'International Tables Vol C Tables 4.2.6.8 and 6.1.1.4'
    'Cs' 'Cs' -0.3680 2.1192
                         'International Tables Vol C Tables 4.2.6.8 and 6.1.1.4'
    'O' 'O' 0.0106 0.0060
                         'International Tables Vol C Tables 4.2.6.8 and 6.1.1.4'
    'P' 'P' 0.1023 0.0942
                         'International Tables Vol C Tables 4.2.6.8 and 6.1.1.4'
    'Tl' 'Tl' -2.8358 9.6688
                         'International Tables Vol C Tables 4.2.6.8 and 6.1.1.4'
    'W' 'W' -0.8490 6.8722
                         'International Tables Vol C Tables 4.2.6.8 and 6.1.1.4'
_computing_data_collection
;
CrysAlisPro 1.171.40.43a (Rigaku OD, 2019)
;
_computing_cell_refinement
;
CrysAlisPro 1.171.40.43a (Rigaku OD, 2019)
;
_computing_data_reduction
;
CrysAlisPro 1.171.40.43a (Rigaku OD, 2019)
;
_computing_structure_solution
;
<i>SHELXT</i>  (Sheldrick, 2015a)
;
_computing_structure_refinement
;
<i>SHELXL2019/3</i> (Sheldrick, 2015b)
;
_computing_molecular_graphics
;
Olex2 1.5 (Dolomanov <i>et al.</i>,  2009)
;
_computing_publication_material
;
Olex2 1.5 (Dolomanov <i>et al.</i>,  2009)
;
loop_
    _atom_site_type_symbol
    _atom_site_label
    _atom_site_fract_x
    _atom_site_fract_y
    _atom_site_fract_z
    _atom_site_U_iso_or_equiv
    _atom_site_adp_type
    _atom_site_calc_flag
    _atom_site_occupancy
    _atom_site_disorder_assembly
    _atom_site_disorder_group
    W W1 0.35861(2) 0.64139(2) 0.74467(2) 0.01874(18) Uani d 1 . .
    Tl Tl1 0.500000 0.500000 1.000000 0.0431(8) Uani d 1 . .
    Cs Cs1 0.34865(6) 0.500000 0.84865(6) 0.0432(4) Uani d 1 . .
    Cs Cs2 0.500000 0.500000 0.70636(17) 0.0628(8) Uani d 1 . .
    P P1 0.250000 0.750000 0.750000 0.0151(19) Uani d 1 . .
    Cl Cl2 0.250000 0.500000 0.750000 0.049(2) Uani d 1 . .
    Cl Cl1 0.500000 0.500000 0.8864(5) 0.057(3) Uani d 1 . .
    O O2 0.3797(4) 0.7015(3) 0.7985(3) 0.0178(16) Uani d 1 . .
    O O3 0.3161(3) 0.6010(4) 0.6839(3) 0.0213(18) Uani d 1 . .
    O O1 0.4101(3) 0.5899(3) 0.7606(4) 0.028(2) Uani d 1 . .
    O O4 0.2910(3) 0.7090(3) 0.7090(3) 0.013(3) Uani d 1 . .
    Cl Cl3 0.3672(9) 0.500000 0.6328(9) 0.061(9) Uani d 0.25 . .
loop_
    _atom_site_aniso_label
    _atom_site_aniso_U_11
    _atom_site_aniso_U_22
    _atom_site_aniso_U_33
    _atom_site_aniso_U_12
    _atom_site_aniso_U_13
    _atom_site_aniso_U_23
    W1 0.0172(2) 0.0172(2) 0.0219(3) 0.00357(17) -0.00094(12) 0.00094(12)
    Tl1 0.0431(8) 0.0431(8) 0.0431(8) 0.000 0.000 0.000
    Cs1 0.0501(6) 0.0295(7) 0.0501(6) 0.000 -0.0033(7) 0.000
    Cs2 0.0426(8) 0.0426(8) 0.103(3) 0.000 0.000 0.000
    P1 0.0151(19) 0.0151(19) 0.0151(19) 0.000 0.000 0.000
    Cl2 0.065(4) 0.016(3) 0.065(4) 0.000 0.013(5) 0.000
    Cl1 0.060(4) 0.060(4) 0.051(6) 0.000 0.000 0.000
    O2 0.016(4) 0.019(2) 0.019(2) -0.003(2) 0.003(2) 0.002(3)
    O3 0.024(3) 0.016(4) 0.024(3) 0.001(2) 0.004(4) -0.001(2)
    O1 0.027(3) 0.027(3) 0.029(5) 0.010(4) 0.001(3) -0.001(3)
    O4 0.013(3) 0.013(3) 0.013(3) 0.000(3) 0.000(3) 0.000(3)
    Cl3 0.078(14) 0.025(11) 0.078(14) 0.000 0.034(17) 0.000
_geom_special_details
;
 All esds (except the esd in the dihedral angle between two l.s. planes)
 are estimated using the full covariance matrix.  The cell esds are taken
 into account individually in the estimation of esds in distances, angles
 and torsion angles; correlations between esds in cell parameters are only
 used when they are defined by crystal symmetry.  An approximate (isotropic)
 treatment of cell esds is used for estimating esds involving l.s. planes.
;
loop_
    _geom_bond_atom_site_label_1
    _geom_bond_atom_site_label_2
    _geom_bond_site_symmetry_2
    _geom_bond_distance
    _geom_bond_publ_flag
    W1 Cs1 . 4.0425(8) ?
    W1 Cs1 130_565 4.0425(8) ?
    W1 O2 54_466 1.918(2) ?
    W1 O2 . 1.918(2) ?
    W1 O3 . 1.942(4) ?
    W1 O3 10_656 1.942(4) ?
    W1 O1 . 1.713(10) ?
    W1 O4 . 2.347(8) ?
    Tl1 Cl1 149_666 2.613(12) ?
    Tl1 Cl1 53_455 2.613(12) ?
    Tl1 Cl1 129_666 2.613(12) ?
    Tl1 Cl1 . 2.613(12) ?
    Tl1 Cl1 33_545 2.613(12) ?
    Tl1 Cl1 97_667 2.613(12) ?
    Cs1 Cl2 . 3.2081(18) ?
    Cs1 Cl1 53_455 3.587(3) ?
    Cs1 Cl1 . 3.587(3) ?
    Cs1 O2 151_456 3.211(9) ?
    Cs1 O2 54_466 3.211(9) ?
    Cs1 O1 . 3.221(7) ?
    Cs1 O1 54_466 3.221(7) ?
    Cs1 O1 99_565 3.221(7) ?
    Cs1 O1 151_456 3.221(7) ?
    Cs2 Cl1 . 4.139(12) ?
    Cs2 O1 99_565 3.179(10) ?
    Cs2 O1 . 3.179(10) ?
    Cs2 O1 100_655 3.179(10) ?
    Cs2 O1 2_665 3.179(10) ?
    Cs2 Cl3 105_666 3.492(9) ?
    Cs2 Cl3 . 3.492(9) ?
    Cs2 Cl3 2_665 3.492(9) ?
    Cs2 Cl3 10_656 3.492(9) ?
    P1 O4 . 1.633(14) ?
    P1 O4 74_565 1.633(14) ?
    P1 O4 51_556 1.633(14) ?
    P1 O4 28_566 1.633(14) ?
loop_
    _geom_angle_atom_site_label_1
    _geom_angle_atom_site_label_2
    _geom_angle_atom_site_label_3
    _geom_angle_site_symmetry_1
    _geom_angle_site_symmetry_3
    _geom_angle
    _geom_angle_publ_flag
    Cs1 W1 Cs1 130_565 . 75.01(5) ?
    O2 W1 Cs1 54_466 . 51.2(3) ?
    O2 W1 Cs1 54_466 130_565 102.2(3) ?
    O2 W1 Cs1 . . 102.2(3) ?
    O2 W1 Cs1 . 130_565 51.2(3) ?
    O2 W1 O2 . 54_466 87.0(5) ?
    O2 W1 O3 . . 159.5(3) ?
    O2 W1 O3 . 10_656 88.9(4) ?
    O2 W1 O3 54_466 . 88.9(4) ?
    O2 W1 O3 54_466 10_656 159.5(3) ?
    O2 W1 O4 . . 85.2(3) ?
    O2 W1 O4 54_466 . 85.2(3) ?
    O3 W1 Cs1 10_656 130_565 90.7(3) ?
    O3 W1 Cs1 10_656 . 149.1(2) ?
    O3 W1 Cs1 . . 90.7(3) ?
    O3 W1 Cs1 . 130_565 149.1(2) ?
    O3 W1 O3 10_656 . 87.9(5) ?
    O3 W1 O4 . . 74.4(3) ?
    O3 W1 O4 10_656 . 74.4(3) ?
    O1 W1 Cs1 . . 50.0(2) ?
    O1 W1 Cs1 . 130_565 50.0(2) ?
    O1 W1 O2 . . 100.7(4) ?
    O1 W1 O2 . 54_466 100.7(4) ?
    O1 W1 O3 . . 99.9(3) ?
    O1 W1 O3 . 10_656 99.9(3) ?
    O1 W1 O4 . . 171.9(4) ?
    O4 W1 Cs1 . . 134.59(15) ?
    O4 W1 Cs1 . 130_565 134.59(15) ?
    Cl1 Tl1 Cl1 129_666 33_545 180.0 ?
    Cl1 Tl1 Cl1 53_455 149_666 180.0 ?
    Cl1 Tl1 Cl1 53_455 . 90.0000(10)
                                   ?
    Cl1 Tl1 Cl1 129_666 97_667 90.0000(10)
                                         ?
    Cl1 Tl1 Cl1 33_545 . 90.0000(10)
                                   ?
    Cl1 Tl1 Cl1 129_666 53_455 90.0000(10)
                                         ?
    Cl1 Tl1 Cl1 97_667 149_666 90.000(2) ?
    Cl1 Tl1 Cl1 33_545 53_455 90.000(3) ?
    Cl1 Tl1 Cl1 129_666 . 90.0000(10)
                                    ?
    Cl1 Tl1 Cl1 97_667 53_455 90.000(3) ?
    Cl1 Tl1 Cl1 97_667 . 180.0 ?
    Cl1 Tl1 Cl1 129_666 149_666 90.000(3) ?
    Cl1 Tl1 Cl1 149_666 . 90.0000(10)
                                    ?
    Cl1 Tl1 Cl1 33_545 149_666 90.0000(10)
                                         ?
    Cl1 Tl1 Cl1 33_545 97_667 90.0000(10)
                                        ?
    W1 Cs1 W1 151_456 99_565 54.562(17) ?
    W1 Cs1 W1 . 151_456 135.56(5) ?
    W1 Cs1 W1 . 99_565 107.09(3) ?
    Cl2 Cs1 W1 . 151_456 67.78(2) ?
    Cl2 Cs1 W1 . 99_565 67.78(2) ?
    Cl2 Cs1 W1 . . 67.78(2) ?
    Cl2 Cs1 Cl1 . . 148.99(18) ?
    Cl2 Cs1 Cl1 . 53_455 148.99(18) ?
    Cl2 Cs1 O2 . 151_456 59.49(15) ?
    Cl2 Cs1 O2 . 54_466 59.49(15) ?
    Cl2 Cs1 O1 . . 82.27(15) ?
    Cl2 Cs1 O1 . 99_565 82.27(15) ?
    Cl2 Cs1 O1 . 54_466 82.27(15) ?
    Cl2 Cs1 O1 . 151_456 82.27(15) ?
    Cl1 Cs1 W1 53_455 . 124.07(5) ?
    Cl1 Cs1 W1 . 99_565 95.05(11) ?
    Cl1 Cs1 W1 53_455 151_456 95.05(11) ?
    Cl1 Cs1 W1 . 151_456 124.07(5) ?
    Cl1 Cs1 W1 . . 95.05(11) ?
    Cl1 Cs1 W1 53_455 99_565 124.07(5) ?
    Cl1 Cs1 Cl1 . 53_455 62.0(4) ?
    O2 Cs1 W1 151_456 99_565 27.76(3) ?
    O2 Cs1 W1 54_466 151_456 120.06(13) ?
    O2 Cs1 W1 151_456 . 120.06(13) ?
    O2 Cs1 W1 54_466 99_565 120.06(13) ?
    O2 Cs1 W1 54_466 . 27.76(3) ?
    O2 Cs1 W1 151_456 151_456 27.76(3) ?
    O2 Cs1 Cl1 151_456 . 115.80(13) ?
    O2 Cs1 Cl1 151_456 53_455 115.80(13) ?
    O2 Cs1 Cl1 54_466 53_455 115.80(13) ?
    O2 Cs1 Cl1 54_466 . 115.80(13) ?
    O2 Cs1 O2 151_456 54_466 119.0(3) ?
    O2 Cs1 O1 151_456 151_456 51.58(18) ?
    O2 Cs1 O1 151_456 . 119.00(17) ?
    O2 Cs1 O1 54_466 99_565 119.00(17) ?
    O2 Cs1 O1 151_456 54_466 119.00(17) ?
    O2 Cs1 O1 54_466 54_466 51.58(18) ?
    O2 Cs1 O1 54_466 . 51.58(18) ?
    O2 Cs1 O1 151_456 99_565 51.58(18) ?
    O2 Cs1 O1 54_466 151_456 119.00(17) ?
    O1 Cs1 W1 . 99_565 96.87(16) ?
    O1 Cs1 W1 151_456 . 144.24(15) ?
    O1 Cs1 W1 99_565 99_565 24.05(18) ?
    O1 Cs1 W1 151_456 151_456 24.05(18) ?
    O1 Cs1 W1 151_456 99_565 77.22(18) ?
    O1 Cs1 W1 54_466 99_565 144.24(15) ?
    O1 Cs1 W1 54_466 151_456 96.87(16) ?
    O1 Cs1 W1 . . 24.05(18) ?
    O1 Cs1 W1 99_565 . 96.87(16) ?
    O1 Cs1 W1 . 151_456 144.24(15) ?
    O1 Cs1 W1 99_565 151_456 77.22(18) ?
    O1 Cs1 W1 54_466 . 77.22(18) ?
    O1 Cs1 Cl1 99_565 53_455 120.27(19) ?
    O1 Cs1 Cl1 . . 74.1(2) ?
    O1 Cs1 Cl1 99_565 . 74.1(2) ?
    O1 Cs1 Cl1 54_466 53_455 74.1(2) ?
    O1 Cs1 Cl1 151_456 . 120.27(19) ?
    O1 Cs1 Cl1 151_456 53_455 74.1(2) ?
    O1 Cs1 Cl1 54_466 . 120.27(19) ?
    O1 Cs1 Cl1 . 53_455 120.27(19) ?
    O1 Cs1 O1 54_466 . 98.0(4) ?
    O1 Cs1 O1 151_456 99_565 98.0(3) ?
    O1 Cs1 O1 99_565 . 79.9(3) ?
    O1 Cs1 O1 151_456 . 164.5(3) ?
    O1 Cs1 O1 99_565 54_466 164.5(3) ?
    O1 Cs1 O1 151_456 54_466 79.9(3) ?
    Cs1 Cs2 Cs1 2_665 . 93.54(8) ?
    Cs1 Cs2 Cs1 130_565 2_665 62.02(5) ?
    Cs1 Cs2 Cs1 130_565 . 62.02(5) ?
    Cl1 Cs2 Cs1 . 2_665 46.77(4) ?
    Cl1 Cs2 Cs1 . 130_565 46.77(4) ?
    Cl1 Cs2 Cs1 . . 46.77(4) ?
    O1 Cs2 Cs1 . 2_665 101.85(18) ?
    O1 Cs2 Cs1 . 130_565 42.05(13) ?
    O1 Cs2 Cs1 100_655 . 101.84(18) ?
    O1 Cs2 Cs1 2_665 . 101.84(18) ?
    O1 Cs2 Cs1 . . 42.05(13) ?
    O1 Cs2 Cs1 100_655 130_565 42.05(13) ?
    O1 Cs2 Cs1 99_565 . 42.05(12) ?
    O1 Cs2 Cs1 99_565 130_565 101.85(18) ?
    O1 Cs2 Cs1 2_665 130_565 101.85(18) ?
    O1 Cs2 Cs1 100_655 2_665 42.05(12) ?
    O1 Cs2 Cs1 2_665 2_665 42.05(13) ?
    O1 Cs2 Cs1 99_565 2_665 101.85(18) ?
    O1 Cs2 Cl1 99_565 . 66.9(2) ?
    O1 Cs2 Cl1 2_665 . 66.9(2) ?
    O1 Cs2 Cl1 . . 66.9(2) ?
    O1 Cs2 Cl1 100_655 . 66.9(2) ?
    O1 Cs2 O1 . 100_655 81.15(15) ?
    O1 Cs2 O1 100_655 2_665 81.15(15) ?
    O1 Cs2 O1 . 2_665 133.8(4) ?
    O1 Cs2 O1 . 99_565 81.15(15) ?
    O1 Cs2 O1 100_655 99_565 133.8(4) ?
    O1 Cs2 O1 99_565 2_665 81.15(15) ?
    O1 Cs2 Cl3 100_655 2_665 67.7(4) ?
    O1 Cs2 Cl3 100_655 105_666 139.38(7) ?
    O1 Cs2 Cl3 2_665 . 139.38(7) ?
    O1 Cs2 Cl3 99_565 2_665 139.38(6) ?
    O1 Cs2 Cl3 2_665 105_666 67.7(4) ?
    O1 Cs2 Cl3 . 10_656 67.7(4) ?
    O1 Cs2 Cl3 . 105_666 139.38(7) ?
    O1 Cs2 Cl3 100_655 10_656 67.7(4) ?
    O1 Cs2 Cl3 99_565 105_666 67.7(4) ?
    O1 Cs2 Cl3 . 2_665 139.38(7) ?
    O1 Cs2 Cl3 2_665 2_665 67.7(4) ?
    O1 Cs2 Cl3 99_565 . 67.7(4) ?
    O1 Cs2 Cl3 99_565 10_656 139.38(7) ?
    O1 Cs2 Cl3 . . 67.7(4) ?
    O1 Cs2 Cl3 100_655 . 139.38(7) ?
    O1 Cs2 Cl3 2_665 10_656 139.38(7) ?
    Cl3 Cs2 Cs1 . 2_665 165.7(5) ?
    Cl3 Cs2 Cs1 2_665 . 165.7(5) ?
    Cl3 Cs2 Cs1 . . 72.2(5) ?
    Cl3 Cs2 Cs1 105_666 2_665 109.4(3) ?
    Cl3 Cs2 Cs1 2_665 130_565 109.4(3) ?
    Cl3 Cs2 Cs1 10_656 2_665 109.4(3) ?
    Cl3 Cs2 Cs1 10_656 . 109.4(3) ?
    Cl3 Cs2 Cs1 2_665 2_665 72.2(5) ?
    Cl3 Cs2 Cs1 10_656 130_565 72.2(5) ?
    Cl3 Cs2 Cs1 . 130_565 109.4(3) ?
    Cl3 Cs2 Cs1 105_666 130_565 165.7(5) ?
    Cl3 Cs2 Cs1 105_666 . 109.4(3) ?
    Cl3 Cs2 Cl1 . . 119.0(5) ?
    Cl3 Cs2 Cl1 10_656 . 119.0(5) ?
    Cl3 Cs2 Cl1 105_666 . 119.0(5) ?
    Cl3 Cs2 Cl1 2_665 . 119.0(5) ?
    Cl3 Cs2 Cl3 10_656 2_665 76.4(4) ?
    Cl3 Cs2 Cl3 . 10_656 76.4(4) ?
    Cl3 Cs2 Cl3 . 105_666 76.4(4) ?
    Cl3 Cs2 Cl3 105_666 2_665 76.4(4) ?
    Cl3 Cs2 Cl3 . 2_665 122.1(10) ?
    Cl3 Cs2 Cl3 105_666 10_656 122.1(10) ?
    O4 P1 O4 28_566 74_565 109.471(3) ?
    O4 P1 O4 . 74_565 109.4710(10)
                                 ?
    O4 P1 O4 74_565 51_556 109.471(2) ?
    O4 P1 O4 . 51_556 109.5 ?
    O4 P1 O4 28_566 51_556 109.5 ?
    O4 P1 O4 . 28_566 109.471(6) ?
    Cs1 Cl2 Cs1 145_566 . 180.0 ?
    Tl1 Cl1 Cs1 . 130_565 103.99(18) ?
    Tl1 Cl1 Cs1 . . 103.99(18) ?
    Tl1 Cl1 Cs1 . 2_665 103.99(18) ?
    Tl1 Cl1 Cs1 . 33_545 103.99(18) ?
    Tl1 Cl1 Cs2 . . 180.0 ?
    Cs1 Cl1 Cs1 33_545 130_565 152.0(4) ?
    Cs1 Cl1 Cs1 130_565 2_665 86.65(8) ?
    Cs1 Cl1 Cs1 . 130_565 86.65(8) ?
    Cs1 Cl1 Cs1 . 33_545 86.65(8) ?
    Cs1 Cl1 Cs1 . 2_665 152.0(4) ?
    Cs1 Cl1 Cs1 33_545 2_665 86.65(8) ?
    Cs1 Cl1 Cs2 . . 76.01(18) ?
    Cs1 Cl1 Cs2 2_665 . 76.01(18) ?
    Cs1 Cl1 Cs2 33_545 . 76.01(18) ?
    Cs1 Cl1 Cs2 130_565 . 76.01(18) ?
    W1 O2 W1 . 36_665 150.0(5) ?
    W1 O2 Cs1 . 130_565 101.0(3) ?
    W1 O2 Cs1 36_665 130_565 101.0(3) ?
    W1 O3 W1 7_665 . 119.7(4) ?
    W1 O1 Cs1 . 130_565 105.9(3) ?
    W1 O1 Cs1 . . 105.9(3) ?
    W1 O1 Cs2 . . 144.6(5) ?
    Cs1 O1 Cs1 130_565 . 99.7(3) ?
    Cs2 O1 Cs1 . . 96.6(2) ?
    Cs2 O1 Cs1 . 130_565 96.6(2) ?
    W1 O4 W1 . 10_656 91.4(4) ?
    W1 O4 W1 7_665 10_656 91.4(4) ?
    W1 O4 W1 . 7_665 91.4(4) ?
    P1 O4 W1 . 10_656 124.3(3) ?
    P1 O4 W1 . 7_665 124.3(3) ?
    P1 O4 W1 . . 124.3(3) ?
    Cs2 Cl3 Cs2 101_666 . 147.9(10) ?
loop_
    _geom_torsion_atom_site_label_1
    _geom_torsion_atom_site_label_2
    _geom_torsion_atom_site_label_3
    _geom_torsion_atom_site_label_4
    _geom_torsion_site_symmetry_1
    _geom_torsion_site_symmetry_2
    _geom_torsion_site_symmetry_3
    _geom_torsion_site_symmetry_4
    _geom_torsion
    _geom_torsion_publ_flag
    Cs1 W1 O1 Cs1 . . . 130_565 -105.3(5) ?
    Cs1 W1 O1 Cs1 130_565 . . . 105.3(5) ?
    Cs1 W1 O1 Cs2 130_565 . . . -127.4(2) ?
    Cs1 W1 O1 Cs2 . . . . 127.4(2) ?
    O2 W1 O1 Cs1 . . . 130_565 -8.2(4) ?
    O2 W1 O1 Cs1 . . . . 97.1(3) ?
    O2 W1 O1 Cs1 54_466 . . 130_565 -97.1(3) ?
    O2 W1 O1 Cs1 54_466 . . . 8.2(4) ?
    O2 W1 O1 Cs2 54_466 . . . 135.5(2) ?
    O2 W1 O1 Cs2 . . . . -135.5(2) ?
    O3 W1 O1 Cs1 10_656 . . . -172.1(3) ?
    O3 W1 O1 Cs1 . . . 130_565 172.1(3) ?
    O3 W1 O1 Cs1 10_656 . . 130_565 82.6(4) ?
    O3 W1 O1 Cs1 . . . . -82.6(4) ?
    O3 W1 O1 Cs2 10_656 . . . -44.8(3) ?
    O3 W1 O1 Cs2 . . . . 44.8(3) ?
    O4 P1 O4 W1 28_566 . . 7_665 180.000000 ?
    O4 P1 O4 W1 51_556 . . . -60.0000(10)
                                        ?
    O4 P1 O4 W1 51_556 . . 7_665 60.000000 ?
    O4 P1 O4 W1 74_565 . . 7_665 -60.0000(10)
                                            ?
    O4 P1 O4 W1 28_566 . . 10_656 -60.0000(10)
                                             ?
    O4 P1 O4 W1 74_565 . . . 180.000000 ?
    O4 P1 O4 W1 74_565 . . 10_656 60.0000(10)
                                            ?
    O4 P1 O4 W1 51_556 . . 10_656 180.0000(10)
                                             ?
    O4 P1 O4 W1 28_566 . . . 60.000(2) ?
_shelx_space_group_comment
;
The symmetry employed for this shelxl refinement is uniquely defined
by the following loop, which should always be used as a source of
symmetry information in preference to the above space-group names.
They are only intended as comments.
;
_shelx_estimated_absorpt_T_min     ?
_shelx_estimated_absorpt_T_max     ?
_shelx_hkl_file
;
   3  -1   3 105.119 6.48084   2
   1  -3   3 115.264 7.10793   1
   3  -3   3 29302.2 532.561   1
   2   0  -4 12654.5 227.532   1
   4  -2   0 12264.7 227.362   2
   2  -4   2 1002.71 24.2167   1
  -2   4  -2 975.001 23.8355   1
  -4   2  -2 1011.96 23.8977   2
   2  -2   4 966.838 24.6990   1
   4  -2   2 957.843 23.5115   2
  -4   4   0 11063.4 205.187   2
   4  -4   0 10957.4 205.218   1
   4  -2   4 728.331 21.0149   2
   2  -4   4 704.410 20.7734   1
  -4   4  -2 687.575 19.5692   2
  -4   4  -4 169053. 3027.89   2
   4  -4   4 168200. 3028.16   1
  -1  -1  -5 37.0376 4.11086   2
  -1  -1   5 27.5439 4.72888   1
   1  -1   5 22.2720 4.57775   1
  -1   1   5 23.5539 3.73363   1
   1   1  -5 29.4837 4.39703   1
   1   1   5 27.8685 4.06788   2
   1  -1  -5 27.8747 3.71445   2
   3  -1  -5 82.8735 4.45403   1
  -3   5  -1 61.0590 5.29741   1
   5  -1   3 79.5402 6.31504   2
   1   3  -5 76.0629 6.62209   1
   3  -1   5 70.2346 6.69793   2
  -5   3  -1 75.5855 5.19756   2
   5  -3  -1 73.6955 4.22624   2
   1   3   5 65.5752 4.91989   2
   3  -5   1 67.8111 5.51789   1
   3   1   5 74.3841 6.11118   2
   1  -3   5 68.0168 6.65532   1
  -3   5  -3 1001.24 26.2864   1
   3  -5   3 1041.22 26.5412   1
   5  -3   3 973.448 26.5349   2
  -5   3  -3 977.106 26.2660   2
   3  -3   5 1075.18 27.9279   1
   5   1   5 712.715 20.6952   2
   5  -1   5 673.614 20.8270   2
  -5   5   1 674.764 16.2935   2
   5  -5  -1 649.763 16.3832   1
   5  -5   1 667.749 18.5618   1
  -5   5  -1 598.920 18.3465   2
   3  -5   5 1549.44 39.0826   1
   5  -5   3 1519.01 37.7961   1
  -5   3  -5 1594.27 38.6748   2
  -5   5  -3 1654.95 38.3450   2
  -3   5  -5 1541.49 39.0855   1
   5  -5   5 3555.08 75.4235   1
  -5   5  -5 3421.09 75.4502   2
   0   0   6 28378.7 514.538   1
   0   0  -6 28254.6 515.113   2
   2   0   6 602.038 18.0373   2
   0  -2   6 588.041 18.2659   1
   6  -2   0 507.014 15.6299   2
  -2   0  -6 608.035 18.1593   2
   0  -2  -6 591.274 16.2642   2
  -2   0   6 538.141 16.2254   1
   0   2   6 553.351 15.7658   2
   2   0  -6 550.719 15.9698   1
   2  -2  -6 19.4500 3.14555   2
  -2   2   6 13.7779 3.13446   1
   6  -2   2 16.5212 3.89710   2
   2   2  -6 24.6813 5.32609   1
  -2   6  -2 14.5279 4.84077   1
   2  -2   6 6.57836 4.57569   1
  -6   4   0 10638.0 186.622   2
  -4   6   0 9823.65 187.207   1
   4   0   6 10114.1 191.278   2
   6  -4   0 10119.0 187.774   2
   0   4   6 9474.31 186.320   2
   6   0   4 10488.2 191.434   2
   6  -4   2 110.750 7.80433   2
   2  -4   6 99.8049 8.60714   1
   4  -2  -6 118.115 5.18670   1
   6  -2   4 98.3398 7.91253   2
  -4   6  -2 98.5530 7.46758   1
   6  -4  -2 125.314 5.43102   2
  -2   6  -4 114.830 9.26570   1
   4  -6   2 136.912 8.27773   1
  -6   4  -2 95.0408 7.31602   2
   4   2   6 111.435 7.72540   2
  -6   2  -4 119.994 8.57154   2
   4  -6   4 48791.0 897.481   1
  -6   4  -4 50386.6 897.018   2
   4  -4   6 49607.3 898.643   1
  -4   6  -4 49028.2 897.335   1
   6   0   6 2800.56 60.7080   2
   6  -6   0 2844.38 56.1516   1
   6  -2   6 324.239 14.4919   2
   2  -6   6 313.320 15.3744   1
  -6   6   2 301.889 9.17481   2
   6  -6  -2 275.540 9.21975   1
  -6   6  -2 266.437 12.1281   2
   6   2   6 314.420 14.0306   2
   6  -6   2 301.090 12.8043   1
   6  -6   4 16162.3 308.269   1
  -6   4  -6 16626.8 309.528   2
   4  -6   6 16984.5 310.697   1
  -6   6  -4 16213.3 308.319   2
  -6   6  -6 2991.24 69.3636   2
   6  -6   6 3091.05 69.4007   1
  -1   1   7 4900.17 96.4458   1
  -1   1  -7 5337.54 100.147   2
   1   1   7 4787.89 97.7156   2
   1  -1  -7 5158.01 97.4607   2
  -1  -1  -7 5230.99 98.6882   2
   1   1  -7 5088.53 98.4312   1
   1   3  -7 98.5304 8.02384   1
  -1   3  -7 89.3197 8.30054   1
   1   3   7 91.2806 6.41142   2
   3  -1  -7 106.482 6.33040   1
  -1   3   7 96.9219 5.93182   2
   3   1   7 102.650 7.67752   2
   7  -1   3 101.157 7.46237   2
   1  -3  -7 116.701 6.30080   2
  -3   7   1 90.8110 6.48292   1
  -1   7  -3 104.493 8.97093   1
   3   1  -7 102.097 7.21012   1
   1  -3   7 100.549 9.01948   1
  -3   1  -7 94.2762 7.81818   2
   7  -3   1 96.6245 7.01184   2
  -3   7  -1 100.026 7.31396   1
  -3  -1  -7 90.1832 7.77421   2
   3   3   7 877.695 24.0762   2
  -3   7  -3 798.279 24.8670   1
  -7   3  -3 941.791 24.7446   2
  -3   3   7 842.225 19.9377   1
   3  -3  -7 762.008 19.6361   2
   7  -3   3 917.065 25.2130   2
   3   3  -7 843.072 25.8172   1
   3  -3   7 903.687 26.4011   1
   1   5  -7 270.681 13.9188   1
  -1   5   7 272.443 9.53481   2
   5   1   7 300.514 13.8892   2
   7   1   5 262.695 13.1086   2
  -5   7   1 252.251 10.1766   1
   7  -1   5 295.123 13.6839   2
  -7   5  -1 287.923 11.0831   2
   1  -5   7 258.797 14.7337   1
  -5   7  -1 262.066 11.5630   1
   5  -1  -7 269.725 10.2070   1
   5  -7   1 289.665 12.0391   1
   5  -1   7 261.044 12.9772   2
  -1   7  -5 247.494 13.9856   1
   3  -5   7 41.1493 7.26604   1
  -7   3  -5 39.6962 6.67140   2
   3  -7   5 38.7086 6.79334   1
   5   3   7 28.8907 5.98649   2
   5  -3  -7 45.2343 3.51949   1
  -7   5  -3 40.1049 5.67210   2
   5  -7   3 34.5685 6.42516   1
  -3   7  -5 36.7035 7.19932   1
   7  -3   5 59.4585 7.32244   2
  -7   5  -5 1156.29 32.1208   2
   5  -7   5 1147.04 32.9205   1
   5  -5   7 1126.49 33.0806   1
  -5   5  -7 1042.88 33.0691   2
   7  -1   7 14900.9 275.888   2
  -7   7   1 14538.1 266.942   2
   7  -7  -1 14115.3 267.210   1
  -7   7  -1 14590.5 269.493   2
   7   1   7 14598.8 274.770   2
   7  -7   1 14592.8 270.503   1
  -7   3  -7 9.56786 5.69010   2
  -3   7  -7 21.6963 6.76840   1
   7  -7   3 13.0593 6.17819   1
  -7   7  -3 17.2314 5.85159   2
  -7   7   3 8.54551 2.25578   2
   3  -7   7 11.9543 7.67553   1
   7  -3   7 22.7333 6.88004   2
   5  -7   7 127.221 11.7396   1
   7  -7   5 136.499 11.0151   1
   7  -5   7 144.494 11.6241   1
  -7   5  -7 117.426 10.6214   2
  -7   7  -7 33948.8 618.781   2
   7  -7   7 33040.7 619.334   1
   0   0   8 133581. 2367.19   1
   0   0  -8 129625. 2368.62   2
  -2   0  -8 9855.47 202.689   2
  -2   0   8 10920.3 200.662   1
   0  -2  -8 11393.2 200.813   2
   0   2  -8 10390.3 202.867   1
   0  -2   8 10415.6 202.792   1
   2   0  -8 10754.8 200.348   1
  -2  -2  -8 854.983 24.6067   2
   2  -2  -8 859.382 22.1679   2
   8  -2   2 867.596 24.4410   2
  -2   2  -8 834.150 26.0225   2
  -2   2   8 771.132 21.5125   1
   2   2   8 842.250 23.7280   2
   2   2  -8 840.266 24.4714   1
  -2   8  -2 843.212 25.8891   1
   0   4  -8 3335.04 75.6614   1
  -4   0  -8 3153.99 76.1563   2
   4   0  -8 3360.29 71.9317   1
   8   0   4 3576.82 75.7877   2
   4   0   8 3605.43 75.6886   2
   0  -4   8 3555.34 77.3306   1
  -4   8   0 3786.62 72.5717   1
   8  -4   0 3642.81 72.2698   2
   0   4   8 3537.65 70.8561   2
   4   2  -8 1279.24 35.8158   1
   4  -2  -8 1355.63 31.3613   1
   2  -4   8 1276.61 36.6771   1
  -4   8  -2 1359.50 35.5742   1
   2   4   8 1408.21 34.2149   2
  -4   8   2 1465.69 31.9535   1
  -2   8  -4 1344.83 37.2311   1
   4   2   8 1378.97 35.8859   2
   2   4  -8 1397.38 37.2913   1
   8  -2   4 1422.26 36.6139   2
   8  -4   2 1514.20 35.7386   2
   8  -4  -2 1426.99 31.5187   2
   4   4   8 36.3180 6.06679   2
   4  -8   4 37.8478 7.19252   1
   8  -4   4 44.9519 6.91575   2
  -4   8  -4 45.6001 7.05710   1
   4  -4   8 60.9318 8.41364   1
   4  -4  -8 37.4474 3.58488   2
  -8   6   0 8961.27 170.325   2
   6  -8   0 9299.31 171.836   1
   8   0   6 8830.85 177.038   2
   6   0   8 9084.63 177.367   2
   0   6   8 9009.18 170.134   2
   6   2   8 3993.53 88.0964   2
   8  -2   6 4317.58 89.9459   2
   6  -2   8 4211.72 89.6604   2
   6  -8   2 4342.21 86.5316   1
   6  -2  -8 3994.05 80.5705   1
  -2   8  -6 4361.28 90.3683   1
  -8   6  -2 4108.43 85.2976   2
   2   6  -8 4083.46 91.0570   1
   2  -6   8 4017.21 90.4891   1
  -2   6   8 4147.20 80.0480   2
  -4   8  -6 1879.78 48.7855   1
   4  -6   8 1886.73 49.6196   1
   6  -4   8 2026.47 50.1136   1
   4  -8   6 1837.59 48.9812   1
   6   4   8 1759.02 47.4840   2
  -8   6  -4 1838.51 46.2843   2
   8  -4   6 1802.14 48.4228   2
   8  -6   4 1850.29 47.5403   1
   6  -4  -8 1984.34 38.0138   2
  -8   4  -6 1929.18 48.1140   2
   8  -6  -4 1895.48 37.6788   1
   6  -8   4 1885.01 47.5579   1
   8  -6   6 147.973 12.2911   1
  -8   6  -6 122.205 11.3294   2
   6  -6   8 159.371 13.2769   1
   6  -8   6 157.155 13.3226   1
  -6   6  -8 170.793 12.9359   2
   8   0   8 52244.1 970.722   2
   8  -8   0 53577.5 963.558   1
  -8   8   0 53509.7 962.678   2
  -8   8   2 6025.67 111.657   2
  -8   8  -2 5944.83 117.740   2
   8  -8   2 6165.30 118.884   1
   8  -8  -2 5894.39 112.479   1
   4  -8   8 5858.16 123.272   1
   8  -4  -8 5796.73 107.911   1
  -8   8  -4 6008.48 119.309   2
   8  -8   6 751.808 28.4873   1
  -8   8  -6 808.339 28.2394   2
   8  -6   8 837.540 30.1439   1
   6  -8   8 799.172 30.1956   1
   8  -8   8 24999.6 469.984   1
   1  -1   9 96.0451 8.17193   1
  -1  -1   9 72.6266 8.13889   1
  -1   1  -9 92.2477 8.67608   2
  -1  -1  -9 81.6678 7.98699   2
   1   1  -9 67.3009 7.93934   1
   1  -1  -9 92.2604 7.80389   2
  -1   1   9 82.4609 7.21741   1
  -3  -1  -9 372.489 16.5350   2
   3   1   9 435.760 17.3063   2
   1   3  -9 376.750 16.5238   1
   1  -3  -9 389.751 14.5295   2
  -3   1   9 431.204 15.1275   1
   9  -3  -1 404.698 14.2683   2
  -3   1  -9 387.353 17.5881   2
   1   3   9 393.319 14.6176   2
   3   1  -9 349.507 14.9847   1
   9  -1   3 386.664 16.3659   2
  -1  -3   9 367.672 17.3866   1
   9  -3   1 447.003 15.7732   2
   1  -3   9 409.464 17.7555   1
  -3   9  -1 400.847 16.4782   1
   3  -3  -9 5105.81 101.957   2
   9  -3   3 5536.21 107.675   2
   3   3   9 5247.90 106.143   2
  -3   3   9 5358.00 101.974   1
  -3   3  -9 5118.98 110.243   2
   3   3  -9 5211.26 107.388   1
  -3   9  -3 5312.26 108.010   1
   3  -3   9 5164.04 108.657   1
   1   5  -9 286.745 15.6298   1
   1  -5   9 275.063 16.2509   1
   5   1   9 266.738 14.8099   2
   9  -5   1 312.837 13.6320   2
  -1   9  -5 327.004 16.7582   1
   5   1  -9 267.622 13.6980   1
   5  -1   9 274.888 15.2039   2
   9  -5  -1 314.162 12.2364   2
   1   5   9 317.761 12.8988   2
  -1   5   9 319.277 11.4579   2
   5  -1  -9 276.001 11.4898   1
   9  -1   5 316.755 15.3632   2
  -5   1  -9 272.766 15.7055   2
  -5   9  -1 299.062 13.5271   1
  -1   5  -9 279.306 16.0506   1
  -5   9   1 310.680 12.1365   1
   5  -3   9 269.665 15.3178   1
  -9   5  -3 256.294 12.6306   2
   9  -5   3 250.008 13.2985   2
  -5   9  -3 262.521 13.8917   1
   3   5  -9 283.270 15.4892   1
   9  -3   5 282.169 14.8107   2
   3   5   9 246.737 12.3854   2
   3  -5   9 265.344 15.1660   1
  -5   9   3 263.519 9.90759   1
   9  -5  -3 254.032 9.70586   2
   5   3   9 267.351 13.8758   2
  -3   9  -5 274.765 14.9018   1
   5   3  -9 232.071 14.1895   1
  -3   5   9 262.705 9.56028   1
   5  -5   9 2036.51 52.1614   1
  -5   9  -5 2008.24 50.7477   1
   5   5   9 2085.19 49.8197   2
  -9   5  -5 2016.97 49.8673   2
   5  -9   5 2042.84 51.7330   1
   9  -5  -5 1945.89 40.2784   2
   9  -7   1 542.770 19.5472   1
  -7   9   1 570.221 17.4648   2
   7  -9   1 547.332 19.4692   1
  -9   7  -1 518.006 18.0604   2
   9   1   7 510.503 22.5254   2
   9  -7  -1 595.812 18.1699   1
  -1   7   9 586.575 16.8797   2
   7   1   9 500.641 21.7728   2
   1   7   9 569.121 18.8025   2
  -1   9  -7 569.695 23.5484   1
   7  -1   9 522.284 22.7370   2
   7  -1  -9 578.624 18.1862   1
   1   7  -9 546.338 23.1788   1
  -3   7   9 1157.66 25.9760   2
  -9   7  -3 1196.66 33.0280   2
  -3   9  -7 1065.11 35.2737   1
   7   3   9 986.051 33.2873   2
   9  -3   7 1039.43 34.9096   2
  -9   3  -7 1166.84 34.7828   2
   9  -7  -3 1201.02 26.7490   1
   3  -7   9 1121.38 36.5845   1
   7  -3  -9 1125.29 26.3806   1
   3   7  -9 1221.89 37.8573   1
   7  -9   3 1176.94 33.5495   1
   9  -7   3 1156.04 33.7039   1
  -7   9   3 1192.84 26.2484   2
   5  -9   7 106.765 11.6342   1
  -9   7  -5 101.873 10.0906   2
   9  -7   5 85.4845 9.96521   1
  -9   5  -7 109.414 10.4738   2
   5  -7   9 100.464 11.3278   1
   7  -5  -9 92.0220 3.93708   2
   7  -9   5 115.033 11.4857   1
  -5   9  -7 80.8615 10.4336   1
   7  -5   9 103.370 11.4669   1
  -7   9  -5 94.9982 10.5154   2
   7  -7   9 274.441 17.5399   1
   9  -7   7 272.537 17.3484   1
  -7   9  -7 297.885 17.2910   2
   7  -9   7 256.330 17.3040   1
  -9   7  -7 249.681 15.7743   2
  -9   9   1 10.2277 4.39742   2
   9  -9   1 9.29496 6.10863   1
   9  -9  -1 8.01646 4.77536   1
   9  -1   9 2.30569 6.91745   2
   9   1   9 19.3242 8.24346   2
  -9   9  -1 0.35499 5.05286   2
   9   3   9 1638.07 45.5796   2
   9  -9   3 1548.91 42.5558   1
   9  -3  -9 1597.40 36.2478   1
  -3   9   9 1644.96 34.6903   2
  -9   9  -3 1566.02 42.2009   2
   9  -3   9 1623.61 46.4844   2
  -9   9  -5 22.8398 7.22177   2
   5  -9   9 18.9905 8.88177   1
   9  -9   5 14.9714 6.79668   1
   9  -9   7 34.5830 9.77015   1
   7  -9   9 35.2648 10.0427   1
  -9   9  -7 25.2099 8.30055   2
   9  -7   9 25.5122 9.57389   1
   9  -9   9 472.011 24.9937   1
   0   0 -10 34892.2 646.309   2
   0   0  10 35767.1 645.473   1
  -2   0  10 8879.40 174.242   1
   0   2  10 9050.13 172.972   1
  -2   0 -10 9204.61 177.120   2
   2   0  10 9383.47 175.847   1
   0  -2 -10 8755.41 173.988   2
   0  -2  10 8960.75 176.807   1
   2   2 -10 78.7880 8.35108   1
   2  -2  10 54.4383 8.02683   1
  -2   2 -10 47.2662 7.88923   2
   2   2  10 33.2902 5.95050   2
  -2   2  10 24.9421 5.54265   1
  -2  -2 -10 57.7534 7.24239   2
  10  -2   2 45.6492 6.49137   2
   2  -2 -10 29.2903 5.50408   2
  -4   0 -10 7257.82 148.850   2
  -4  10   0 7374.35 144.864   1
   0   4  10 7589.59 143.043   2
   4   0  10 7521.21 148.106   2
  10  -4   0 7712.84 143.969   2
   0   4 -10 7390.19 148.666   1
   0  -4  10 7400.46 149.569   1
   2   4  10 166.665 10.0649   2
  -4  10  -2 163.366 11.7379   1
  -4   2 -10 162.728 12.1211   2
  -4  10   2 180.906 10.0010   1
  -2  10  -4 152.341 12.3628   1
   2   4 -10 159.008 11.8126   1
  10  -2   4 191.973 12.3278   2
  -2   4  10 163.249 8.71815   1
   2  -4  10 179.520 13.2862   1
   4   2 -10 171.664 11.2627   1
  10  -4   2 137.979 10.2000   2
   4   2  10 156.562 11.0586   2
   2  -4 -10 186.359 9.52902   2
   4  -2  10 216.408 13.8357   1
  10  -4  -2 184.466 9.31974   2
  -4   4  10 22559.3 411.465   1
  -4  10  -4 23112.3 420.713   1
   4   4  10 22769.7 419.260   2
   4   4 -10 21851.1 420.680   1
   4  -4 -10 23411.2 411.583   2
  10  -4   4 24323.0 420.880   2
  10  -6   0 104.873 8.36913   2
   6   0  10 49.9317 9.17496   2
   6   0 -10 81.7043 8.04614   1
   0   6 -10 95.8625 10.7650   1
   0  10  -6 92.4058 11.6388   1
  -6   0 -10 85.3811 9.45096   2
  10   0   6 63.0968 9.90235   2
   0   6  10 83.4687 6.95241   2
  -6  10   0 60.5037 7.28235   1
   2   6 -10 2455.91 59.5924   1
  -6  10  -2 2270.02 54.8557   1
  -2  10  -6 2326.17 59.4214   1
  -2   6  10 2335.08 49.3862   2
   6   2 -10 2346.70 55.9492   1
  10  -2   6 2414.83 58.6697   2
   2   6  10 2382.97 53.7195   2
  10  -6  -2 2446.73 51.3383   2
   6  -2 -10 2352.24 50.1066   1
  -6  10   2 2354.21 50.4446   1
   6  -4 -10 5759.35 109.511   2
  -6  10   4 5508.33 108.964   1
  -4   6  10 5996.40 109.294   1
   4  -6  10 5858.14 123.648   1
   6  -4  10 6136.95 123.478   1
  -4  10  -6 5890.04 121.461   1
  10  -6  -4 5467.50 109.565   2
   6   4  10 5554.78 119.202   2
  -6  10  -4 5875.58 119.969   1
 -10   6  -4 5794.16 117.976   2
  10  -4   6 5407.10 119.965   2
   6 -10   4 5927.91 120.562   1
   4   6  10 6029.50 118.237   2
   4   6 -10 5976.02 124.048   1
 -10   6  -6 5074.22 108.044   2
   6   6  10 5154.60 108.054   2
   6  -6  10 4845.73 110.171   1
   6 -10   6 5111.14 110.432   1
  -8  10   0 37761.9 690.004   2
 -10   8   0 38289.0 688.478   2
   8   0  10 38043.7 698.072   2
   0   8  10 39408.9 688.488   2
  10   0   8 37543.9 698.600   2
  10   2   8 8954.36 181.051   2
  10  -8   2 8593.24 176.741   1
   8  -2  10 9346.17 182.737   2
  10  -8  -2 9328.22 171.136   1
   8 -10   2 8863.71 176.596   1
  -8  10   2 8989.03 170.061   2
   8  -2 -10 8970.34 170.755   1
  10  -2   8 9246.44 182.578   2
  -8  10  -2 8978.52 176.090   2
   8   2  10 9114.72 181.294   2
  -2   8  10 9020.15 169.642   2
 -10   8  -2 9033.98 174.775   2
  10  -8  -4 8653.64 159.296   1
   8 -10   4 8650.04 171.888   1
   8   4  10 8557.38 173.091   2
  -8  10   4 8440.23 158.513   2
  10  -4   8 8726.74 174.587   2
  -8  10  -4 8707.52 171.198   2
  10  -8   4 8601.30 171.995   1
 -10   8  -4 8562.93 170.727   2
   4  -8  10 8572.26 176.119   1
  10  -8   6 1088.82 35.5810   1
 -10   8  -6 953.301 32.4548   2
   8 -10   6 1024.50 34.8092   1
  -8  10  -6 1096.04 34.8521   2
   6  -8  10 1013.39 36.3851   1
   8  -6  10 1010.23 36.0410   1
   6 -10   8 986.590 35.7971   1
   8  -8  10 19897.8 384.201   1
   8 -10   8 20347.9 383.291   1
  10  -8   8 20831.4 383.156   1
 -10   8  -8 19750.7 380.340   2
  -8  10  -8 19331.6 381.620   2
  10 -10   0 59582.8 1079.87   1
  10   0  10 62010.6 1090.07   2
 -10  10   0 58329.6 1078.56   2
  10 -10  -2 2077.29 48.1216   1
  10  -2  10 2098.57 58.0883   2
  -2  10  10 2153.62 46.8353   2
 -10  10   2 2286.02 47.1174   2
 -10  10  -2 2054.79 52.2625   2
  10 -10   2 2203.40 53.7949   1
  10   2  10 2145.61 58.0650   2
  -4  10  10 1055.37 23.8239   2
  10   4  10 1033.77 35.9162   2
  10 -10   4 1061.35 34.3697   1
 -10  10  -4 956.618 32.1087   2
  10  -6  10 1673.72 51.0345   1
  10 -10   6 1630.15 48.6038   1
   6 -10  10 1739.78 52.8665   1
 -10  10  -6 1659.70 47.5829   2
   8 -10  10 29982.9 570.646   1
  10 -10   8 30979.8 569.252   1
  10  -8  10 30459.5 570.338   1
 -10  10  -8 29820.4 567.463   2
  10 -10  10 3813.71 94.4228   1
  -1  -1  11 238.592 13.8304   1
  -1   1 -11 256.333 14.5814   2
  -1   1  11 258.823 12.8349   1
   1   1  11 244.668 13.2086   1
  -1  -1 -11 260.085 13.9303   2
   1  -1 -11 252.542 13.1236   2
   1  -3  11 151.074 11.7530   1
   1   3 -11 133.889 11.0600   1
  11  -1   3 136.669 11.0324   2
   3   1 -11 119.614 9.77663   1
  -1  -3  11 130.973 12.2619   1
  -3   1  11 133.802 9.78125   1
  -3  -1 -11 105.152 10.6313   2
   3  -1  11 142.877 11.5469   1
  -3  11  -1 141.555 11.1375   1
  -1   3  11 138.580 9.13968   1
  11  -3   1 144.726 10.0989   2
   1  -3 -11 135.134 9.45531   2
  -1  -3 -11 155.807 10.7525   2
  -3   1 -11 146.128 11.9427   2
   3  -3  11 10847.3 220.927   1
  -3   3 -11 12017.0 222.597   2
  -3   3  11 11712.5 213.592   1
   3   3 -11 11329.6 219.363   1
   3   3  11 11284.4 217.895   2
  11  -3   3 11691.4 219.408   2
   3  -3 -11 10496.3 213.646   2
  -3  11  -3 11691.7 220.944   1
  11  -1   5 74.1998 9.29138   2
  11  -5  -1 106.022 8.28642   2
   5   1 -11 86.7243 8.83128   1
  -5  -1 -11 96.5083 10.2419   2
  -5  11  -1 84.4951 8.98680   1
   5   1  11 76.2591 9.41913   2
  -5  11   1 87.8312 8.28077   1
   5  -1 -11 93.2912 7.73431   1
   1   5 -11 80.1067 10.2901   1
   1   5  11 74.9579 7.76528   2
  11  -5   1 87.2524 8.55567   2
  -1  11  -5 120.703 12.0466   1
   1  -5  11 103.960 11.7261   1
   5  -3  11 104.488 11.1256   1
   5  -3 -11 82.4881 6.84352   2
   3   5  11 87.1647 8.76838   2
  -3   5  11 92.6435 7.07508   1
  -3  11  -5 96.8470 11.2490   1
   3  -5  11 91.8589 11.6277   1
  11  -3   5 95.0368 10.2700   2
   3   5 -11 106.398 11.0852   1
  -5  11  -3 100.408 10.1420   1
   5   3 -11 86.4113 10.0898   1
  -5  11   3 99.3062 7.57127   1
   5   3  11 86.8703 9.72513   2
  11  -5  -3 92.4066 7.19479   2
  11  -5   3 84.7192 9.91184   2
  -5  11  -5 1027.37 34.0430   1
   5   5  11 1079.33 33.1220   2
   5  -5  11 1068.86 35.4312   1
   5  -5 -11 1045.97 25.5360   2
  11  -5   5 1117.80 34.9400   2
   5   5 -11 1086.51 35.7689   1
  -5  11   5 1138.67 26.5905   1
  11  -5  -5 996.945 25.4393   2
   7  -1 -11 839.742 24.7544   1
  -1   7  11 839.580 23.6895   2
   7   1  11 870.796 30.5434   2
   7  -1  11 909.802 30.9075   2
  11  -1   7 768.872 29.9632   2
   7   1 -11 796.685 26.6461   1
  11   1   7 839.605 30.3377   2
   1   7  11 907.379 26.1045   2
   7   3  11 236.821 15.3830   2
   3   7  11 224.759 13.1982   2
 -11   7  -3 232.768 13.0705   2
   7   3 -11 226.352 14.9793   1
  11  -3   7 256.944 16.1152   2
   3  -7  11 193.875 16.3052   1
   5  -7  11 151.326 14.5053   1
  -5  11  -7 122.757 12.2638   1
   7  -5  11 117.379 12.6913   1
  11  -5   7 137.303 12.8798   2
   5   7 -11 135.222 14.2363   1
   7 -11   5 143.218 13.2215   1
 -11   7  -5 123.872 11.0183   2
  -5   7  11 125.932 6.54599   1
   7   5  11 121.603 11.5384   2
   5   7  11 124.283 11.2039   2
 -11   5  -7 142.479 12.2062   2
  11  -7   7 486.557 24.1232   1
   7 -11   7 501.467 24.4791   1
 -11   7  -7 485.981 22.5106   2
   7   7  11 499.105 22.7171   2
   7  -7  11 550.067 25.5798   1
  11  -9  -1 264.330 13.1228   1
   9  -1 -11 274.208 13.2826   1
   9 -11   1 274.439 14.6421   1
 -11   9  -1 267.948 12.8100   2
  -9  11   1 250.608 11.9658   2
  11  -1   9 258.772 17.2899   2
   9  -1  11 290.977 18.1082   2
   9   1  11 289.959 17.9229   2
  11  -9   1 247.356 14.0527   1
  11   1   9 240.685 16.5936   2
   1   9  11 227.885 12.7217   2
  -9  11  -1 273.668 13.8831   2
  -1   9  11 248.398 11.6058   2
  11  -9   3 676.199 25.9881   1
   9 -11   3 736.545 26.8398   1
 -11   9  -3 722.472 25.1122   2
  11   3   9 746.130 29.1512   2
   9   3  11 726.698 29.2885   2
  -9  11   3 717.003 19.6399   2
  11  -3   9 757.734 29.9165   2
  -9  11  -3 706.618 25.9039   2
  -3   9  11 728.933 19.5296   2
  -9  11  -5 184.660 13.7711   2
 -11   9  -5 175.625 13.3266   2
   9 -11   5 170.721 14.3666   1
   9  -5  11 185.188 16.0830   1
  11  -9   5 153.240 13.5705   1
   9   5  11 199.409 15.3430   2
   5  -9  11 178.556 17.0515   1
  -9  11  -7 343.858 20.2646   2
   7  -9  11 372.698 22.8919   1
   9 -11   7 419.244 22.4167   1
  11  -9   7 362.436 21.5913   1
   7 -11   9 382.847 23.1525   1
  11  -7   9 353.815 21.5188   1
   9  -7  11 399.207 22.9132   1
 -11   9  -7 362.284 19.8451   2
   9 -11   9 696.545 31.0768   1
   9  -9  11 662.941 30.7248   1
  11  -9   9 668.002 30.6038   1
 -11  11   1 2372.07 53.0901   2
  11   1  11 2376.77 64.1293   2
  -1  11  11 2247.37 52.7077   2
  11  -1  11 2433.83 64.3342   2
 -11  11  -1 2424.05 56.3805   2
  11 -11   1 2379.04 57.2384   1
 -11  11  -3 10940.4 210.254   2
  11   3  11 10250.4 217.181   2
  11 -11   3 11116.0 212.492   1
  11  -3  11 10521.9 218.316   2
 -11  11  -5 76.7252 10.5496   2
  11 -11   5 55.6252 10.5675   1
  11  -5 -11 60.4244 4.72547   1
  11   5  11 55.3349 10.8160   2
   7 -11  11 590.294 29.9105   1
  11  -7  11 591.797 28.6621   1
  11 -11   7 541.715 26.9106   1
  11  -9  11 75.0697 13.6168   1
   9 -11  11 58.7192 13.0456   1
 -11  11 -11 4647.69 110.468   2
  11 -11  11 4524.13 111.617   1
   0   0 -12 13843.8 256.834   2
   0   0  12 13042.6 255.406   1
   2   0  12 1096.27 32.4748   1
   0  -2 -12 1021.16 31.2046   2
  -2   0 -12 1089.99 33.1355   2
   0   2  12 1028.70 30.0016   1
   0  -2  12 1077.45 32.9836   1
  -2   0  12 970.250 30.5991   1
  -2   2 -12 2355.16 57.1297   2
  -2  -2 -12 2207.03 54.8104   2
   2  -2  12 2166.09 55.2228   1
  -2   2  12 2067.71 51.7453   1
  12  -2   2 2217.63 54.0066   2
   2  -2 -12 2361.69 52.8115   2
   2   2 -12 2213.39 54.7803   1
  -4  12   0 5580.33 112.514   1
  -4   0 -12 5681.17 116.389   2
   4   0 -12 5333.23 110.767   1
   0  -4  12 5618.48 117.673   1
   0   4 -12 5609.88 116.140   1
   4  -2  12 280.743 17.0135   1
  12  -4   2 298.445 15.7194   2
  -2   4  12 305.417 13.1639   1
   2   4 -12 294.423 16.6326   1
   2  -4 -12 303.829 13.7689   2
   2  -4  12 354.070 18.7163   1
  12  -2   4 356.857 17.5034   2
  -4  12   2 309.342 15.0191   1
  12  -4  -2 312.173 13.5715   2
   4   2 -12 320.989 16.1377   1
  -2  12  -4 313.207 17.9573   1
   4  -2 -12 317.532 14.2598   2
   2   4  12 309.720 15.0329   2
   4   2  12 298.307 16.1240   2
  -4  12  -2 334.398 17.0923   1
   4  -4  12 22536.5 390.651   1
   4  -4 -12 20451.6 378.267   2
  -4  12  -4 21227.0 388.159   1
   4   4 -12 21274.8 387.461   1
  -4   4  12 21408.1 378.996   1
   4   4  12 19669.3 386.360   2
  12  -6   0 7959.75 153.630   2
   0   6  12 7676.43 151.246   2
   6   0 -12 7579.24 152.218   1
   6   0  12 7590.04 158.643   2
  12   0   6 7597.25 158.355   2
  -6  12   0 8092.66 153.590   1
  -6  12  -2 70.7656 9.22136   1
   2   6  12 82.6890 8.51766   2
   2  -6  12 106.729 12.2528   1
  12  -2   6 93.2775 10.8725   2
   6   2  12 85.6887 9.89543   2
  12  -6   2 87.8074 9.59911   2
   6   2 -12 99.9751 9.77059   1
  -2  12  -6 73.0779 10.6473   1
   2   6 -12 79.1415 10.8766   1
  -6  12   2 98.6886 8.28673   1
  12  -6  -2 73.4673 7.39834   2
   6  -4  12 11498.5 227.350   1
   6   4 -12 11860.5 225.611   1
   6   4  12 11301.5 223.914   2
  -6  12  -4 10783.3 223.548   1
  -4  12  -6 10906.5 225.422   1
  12  -4   6 11991.0 226.280   2
  -4   6  12 11696.0 213.597   1
   4  -6  12 10467.6 226.775   1
   4   6  12 11907.0 222.304   2
  12  -6  -4 11088.0 213.703   2
  12  -6   4 12249.0 225.018   2
  -6  12   4 11287.3 213.432   1
   4   6 -12 11677.0 227.354   1
  -6  12  -6 10346.6 205.977   1
   6  -6  12 10893.6 208.766   1
   6   6 -12 10571.7 208.723   1
   6   6  12 10749.1 204.371   2
  12   0   8 3079.76 74.7557   2
  12  -8   0 3048.14 67.7200   1
   0   8  12 2958.83 65.3405   2
   8   0 -12 2863.44 66.9411   1
   8   0  12 3141.06 74.6063   2
   8   2 -12 163.313 12.9303   1
  12  -8   2 182.088 13.0416   1
   2   8  12 170.682 11.7879   2
  12  -8  -2 177.270 10.3547   1
  12  -2   8 192.474 14.8618   2
   8   2  12 143.872 13.4224   2
  12   2   8 157.529 13.5106   2
  -2   8  12 168.526 9.39128   2
   8  -4  12 2242.49 59.1058   1
   4  -8  12 2051.63 59.2808   1
  -4   8  12 2059.83 44.2767   1
  12  -8   4 2065.27 55.0037   1
   8   4 -12 2000.97 56.1438   1
  12  -4   8 2007.35 57.0805   2
 -12   8  -4 2065.44 52.6382   2
   4   8  12 2103.45 52.3429   2
   8   4  12 2087.94 56.3669   2
   8   6  12 1009.99 34.5813   2
   6   8 -12 1017.55 38.9956   1
   6   8  12 909.595 32.2111   2
 -12   6  -8 943.891 34.0371   2
 -12   8  -6 953.930 32.7007   2
  -6  12  -8 947.659 35.3429   1
   8  -6  12 925.517 35.8447   1
   6  -8  12 952.079 36.8409   1
   8 -12   6 975.910 35.4352   1
  12  -8   6 967.150 34.9686   1
   8 -12   8 150.755 15.8295   1
   8   8  12 176.735 14.9252   2
  12  -8   8 172.543 15.9679   1
   8  -8  12 188.063 17.3919   1
   0  10  12 1009.70 28.6771   2
  10   0  12 983.966 35.8743   2
 -10  12   0 981.821 29.2335   2
  12   0  10 983.102 36.2827   2
  10 -12   2 168.891 13.0196   1
  -2  10  12 163.933 9.31785   2
  12  -2  10 182.783 15.9002   2
 -12  10  -2 137.960 10.5317   2
   2  10  12 158.761 11.7360   2
 -10  12  -2 157.058 11.5920   2
  12 -10   2 144.434 12.3487   1
  10   2  12 143.856 15.6916   2
  12   2  10 147.640 14.3570   2
  10  -2  12 166.999 15.4172   2
  10 -12   4 5209.57 111.880   1
  12 -10  -4 4962.81 98.6558   1
  12  -4  10 4933.84 115.215   2
  10  -4 -12 5149.14 98.6882   1
  10   4  12 5092.47 114.737   2
  12   4  10 5165.69 115.063   2
 -12  10  -4 5152.30 109.310   2
  12 -10   4 4863.62 110.915   1
 -10  12  -4 5087.24 110.260   2
  10  -6  12 3042.21 76.7766   1
  10 -12   6 2814.93 73.1447   1
   6 -10  12 2903.30 77.4443   1
  10   6  12 2940.55 73.6400   2
 -12  10  -6 2866.75 70.9764   2
  12 -10   6 2728.58 72.3753   1
 -10  12  -6 2776.34 71.2790   2
  10 -12   8 190.760 17.4455   1
  10  -8  12 219.526 18.2548   1
  12  -8  10 172.915 16.8678   1
   8 -10  12 199.396 18.5538   1
   8 -12  10 194.552 18.4372   1
  12 -10   8 144.483 15.0290   1
  10   8  12 198.854 16.7862   2
  12 -10  10 294.174 22.1253   1
  10 -12  10 321.578 22.7204   1
  10 -10  12 344.478 23.7431   1
   0  12  12 362.874 16.2423   2
  12   0  12 409.993 23.3341   2
 -12  12  -2 1039.75 32.2930   2
  12  -2  12 1091.98 40.1230   2
  12  -2 -12 1018.66 29.8080   1
 -12  12  -4 2047.77 53.8663   2
  12   4  12 2067.64 59.0249   2
  12 -12   4 2006.62 54.9347   1
  12  -4 -12 1900.39 43.4019   1
  12 -12   6 1546.44 48.8156   1
  12   6  12 1518.29 49.3415   2
  12  -6  12 1531.66 51.3939   1
  12   8  12 422.371 24.6893   2
  12  -8  12 424.034 25.6799   1
  12 -12   8 409.888 24.6473   1
   8 -12  12 417.241 26.6831   1
  12 -12  10 907.365 38.9706   1
 -12  12 -10 911.097 37.4645   2
 -10  12 -12 919.941 38.7679   2
  12 -10  12 941.133 39.8024   1
 -12  10 -12 960.693 39.3011   2
  10 -12  12 879.495 39.5498   1
  12 -12  12 101.921 16.4843   1
 -12  12 -12 93.9372 14.6869   2
  -1   1  13 1008.16 31.7053   1
  -1   1 -13 1045.07 33.5878   2
   1  -1 -13 1097.85 32.6394   2
   1   1  13 1125.82 33.0690   1
  -1  -1  13 1065.82 33.3201   1
   1   1 -13 1034.49 32.8664   2
  -1  -1 -13 957.797 32.2433   2
   1  -1  13 1119.61 33.7819   1
  -3  -1 -13 402.529 19.7584   2
  -3  13  -1 406.548 19.4784   1
  -1  -3  13 359.458 19.7395   1
   1  -3 -13 362.400 16.8931   2
  -1   3 -13 375.083 19.4769   2
  -1   3  13 402.766 16.4420   1
   3  -1  13 406.689 19.6807   1
  13  -1   3 370.945 18.3642   2
  -1  -3 -13 374.445 17.8006   2
   1  -3  13 407.231 20.3002   1
  13  -3   1 359.265 16.9462   2
   3  -1 -13 418.567 17.5929   2
  -3   1  13 411.165 18.0102   1
  -3   1 -13 379.011 19.4883   2
  -3   3  13 1433.46 36.2876   1
  -3  13  -3 1308.44 40.7477   1
   3   3 -13 1291.65 39.3752   1
   3  -3  13 1359.81 41.1993   1
   3  -3 -13 1346.46 35.8918   2
  13  -3   3 1369.53 39.6699   2
   3   3  13 1290.06 38.1421   2
  -1  13  -5 54.7782 10.7365   1
   5   1  13 74.3321 9.79405   2
  13  -5  -1 74.9841 8.39602   2
  13  -5   1 79.9541 9.49913   2
   1   5  13 58.1939 7.68766   2
   1  -5  13 68.1614 11.4087   1
  -5  -1 -13 69.0748 10.1998   2
   5   1 -13 76.7758 8.99545   1
  -5  13   1 78.1795 8.87567   1
  -5  13  -1 76.1003 9.90471   1
  13  -1   5 61.4164 10.0972   2
  -1   5  13 68.1008 7.47210   1
   1   5 -13 77.0065 10.4564   1
   5  -3 -13 291.079 13.4257   2
  -5  13  -3 249.140 15.9369   1
   5  -3  13 317.965 18.8386   1
   3   5  13 214.542 14.1703   2
  13  -5   3 242.994 16.1582   2
  -5  13   3 248.572 13.5466   1
  13  -3   5 334.718 18.6749   2
  -3   5  13 267.717 12.6649   1
   3  -5  13 281.413 19.1125   1
   5   3  13 294.890 16.8429   2
  13  -5  -3 240.401 12.6989   2
  -3  13  -5 290.750 18.6512   1
   5   3 -13 253.755 16.0897   1
   3   5 -13 242.471 16.7985   1
  -5  13   5 216.413 11.5315   1
   5  -5  13 205.937 17.1226   1
  -5  13  -5 169.196 14.8418   1
  13  -5   5 218.745 16.0606   2
   5   5  13 226.016 15.1207   2
   5   5 -13 210.302 16.5527   1
   7   1  13 1879.17 50.9207   2
  13   1   7 1791.38 50.0936   2
  13  -1   7 1927.98 51.7813   2
   7   1 -13 1656.28 44.8395   1
  -1   7  13 1722.06 41.8095   2
  -7  13   1 1667.19 43.4294   1
  13  -7   1 1765.25 46.2269   2
   7  -1 -13 1766.08 43.2486   1
  13  -7  -1 1595.02 43.0163   2
   1   7  13 1708.25 43.3066   2
  -7  13  -1 1671.97 45.3011   1
   3   7  13 897.106 29.6445   2
  -3   7  13 1000.24 26.0862   1
  -3  13  -7 874.870 34.1085   1
  13  -3   7 966.384 34.9460   2
   7   3 -13 962.599 32.2840   1
  -7  13   3 859.041 25.9555   1
   7   3  13 924.726 33.1797   2
   3  -7  13 938.222 36.1034   1
  -7  13  -3 906.893 31.6666   1
   3   7 -13 930.923 34.6340   1
   7  -3  13 975.859 35.1395   1
   7  -5  13 856.911 33.2806   1
  -7  13  -5 818.047 31.2539   1
   5   7  13 804.653 29.2900   2
   7   5  13 783.943 30.2533   2
  13  -5   7 846.588 32.5807   2
   5  -7  13 878.042 34.9884   1
  -5  13  -7 851.622 33.1631   1
   7   5 -13 771.910 31.4125   1
   5   7 -13 841.382 33.4221   1
 -13   7  -7 4959.05 107.805   2
   7   7 -13 4613.02 112.299   1
   7  -7  13 4851.10 112.056   1
  13  -1   9 103.471 13.5774   2
   9  -1  13 108.887 13.0422   2
  -9  13   1 95.2975 8.76739   2
  -1   9  13 107.387 8.33981   2
   1   9  13 107.766 9.59232   2
  13  -9   1 107.247 10.5996   1
  13   1   9 128.739 13.9754   2
   9   1  13 102.037 12.4891   2
  -9  13  -1 87.1888 9.54675   2
  -9  13  -3 38.8216 8.38347   2
   9   3 -13 35.7283 9.71749   1
   9   3  13 43.9449 9.54529   2
   3   9  13 46.1880 8.00981   2
  13  -9   3 24.1393 8.32061   1
  13  -3   9 43.3078 9.98376   2
  13   3   9 35.3701 9.14274   2
  13  -9   5 221.816 16.6007   1
  -9  13  -5 240.072 16.5814   2
 -13   9  -5 225.322 15.0288   2
  13  -5   9 260.109 18.5105   2
   5  -9  13 224.093 19.1273   1
  13  -9  -5 244.356 9.57290   1
   9   5  13 218.459 17.2048   2
   9  -5  13 241.479 18.4711   1
   5   9  13 218.202 14.9290   2
   9  -5 -13 235.748 9.58105   2
   7   9  13 10.2183 7.88967   2
   9 -13   7 19.2877 10.6687   1
  13  -7   9 13.8517 9.69504   1
   9  -7  13 16.1578 10.9311   1
  13  -9   7 27.6065 11.1491   1
   7   9 -13 21.3670 11.0638   1
   9   7  13 19.4882 9.18906   2
   7  -9  13 13.2126 11.1937   1
   9   9  13 168.732 15.8493   2
   9  -9  13 155.870 17.1086   1
  13  -9   9 185.410 17.5423   1
   9 -13   9 181.468 18.3800   1
  11  -1  13 1677.17 51.7035   2
  13   1  11 1650.05 51.5080   2
  11   1  13 1521.89 50.1957   2
  11  -1 -13 1600.27 42.1678   1
  13  -1  11 1516.20 50.7408   2
   1  11  13 1654.17 42.9916   2
  13 -11   3 2715.33 66.2966   1
  11  -3 -13 2517.71 57.1972   1
  11 -13   3 2691.48 66.7985   1
 -13  11  -3 2490.40 62.6855   2
  13  -3  11 2703.66 72.2993   2
  11   3  13 2604.27 71.1488   2
  13   3  11 2362.89 69.5683   2
 -11  13  -3 2734.10 65.5042   2
  13 -11  -3 2671.35 57.7111   1
   3  11  13 2706.39 64.3784   2
   5  11  13 282.079 17.3464   2
  13   5  11 281.145 19.9409   2
  13 -11   5 261.261 17.9459   1
 -11  13  -5 288.216 18.4373   2
  11  -5 -13 261.301 10.0900   2
  -5  13  11 281.187 9.47878   2
  11  -5  13 316.647 21.7096   1
  11   5  13 283.794 20.1176   2
  -5  11  13 264.791 9.85600   1
 -13  11  -5 290.788 17.8721   2
  13  -5 -11 273.660 10.2182   1
  11 -13   5 266.167 19.0447   1
  13 -11   7 1950.00 57.8595   1
  11 -13   7 1868.73 58.1367   1
  13  -7  11 1972.51 60.4271   1
  11   7  13 1894.74 57.5452   2
  11  -7  13 2022.27 61.1506   1
   7  11 -13 1922.26 63.5179   1
   7 -11  13 1977.27 62.7532   1
  11   9  13 15.8761 9.25288   2
  11 -13   9 16.8678 12.0105   1
  -9  13 -11 18.3719 9.77032   2
   9 -11  13 20.1776 12.0806   1
 -13   9 -11 26.1387 10.7011   2
  13 -11   9 42.4215 12.9229   1
  11  -9  13 27.0036 12.2719   1
   9 -13  11 10.1660 11.7984   1
  13  -9  11 20.4797 11.4769   1
  13 -11  11 2100.87 65.3567   1
 -13  11 -11 2031.77 62.3739   2
 -11  13 -11 2142.56 64.5006   2
  11 -11  13 2064.76 65.8983   1
  11 -13  11 2041.42 65.6113   1
 -11  11 -13 2117.61 65.2433   2
  13  -1  13 692.976 32.2259   2
  13   1  13 712.766 32.7309   2
  13  -1 -13 678.000 25.4043   1
 -13  13   1 691.778 22.9965   2
  13  -3 -13 335.680 14.8925   1
  -3  13  13 340.045 14.0073   2
  13   3  13 385.111 24.6435   2
  13  -3  13 373.689 24.7384   2
  13   5  13 448.011 27.6975   2
  13   7  13 839.606 37.3866   2
  13  -7  13 934.953 39.4344   1
  13 -13   7 889.852 37.0195   1
 -13   9 -13 10.0965 10.5791   2
  13   9  13 7.87849 10.3630   2
   9 -13  13 7.88347 11.9163   1
  -9  13 -13 5.24099 10.3621   2
  13  -9  13-8.35405 11.9250   1
  13 -13   9 10.9237 10.9545   1
 -13  13  -9 2.73570 9.71696   2
 -13  11 -13 1028.03 44.0404   2
  11 -13  13 1135.03 47.7860   1
  13 -11  13 1260.63 48.5353   1
 -11  13 -13 1056.81 45.2931   2
 -13  13 -11 1175.24 45.3084   2
  13 -13  11 1177.67 47.1897   1
  13 -13  13 577.792 34.9748   1
 -13  13 -13 535.801 32.0261   2
   0   0  14 35841.3 651.004   1
   0   0 -14 34796.4 652.079   2
   0   2 -14 5048.61 107.804   2
   2   0  14 4746.19 105.853   1
  -2   0 -14 5071.26 108.611   2
   0  -2  14 4794.64 107.113   1
  -2   0  14 4697.38 105.211   1
   0   2  14 5044.40 103.877   1
   0  -2 -14 4767.74 104.807   2
   2   0 -14 5157.61 105.575   2
  14  -2   2 692.783 26.3301   2
   2  -2  14 728.229 28.2404   1
   2  -2 -14 755.328 26.0904   2
   2   2  14 727.006 26.0037   1
  -2   2 -14 776.503 29.3664   2
  -2  -2 -14 737.261 27.1683   2
  -2   2  14 699.544 25.5139   1
  14   0   4 7700.63 157.070   2
   0  -4  14 7688.32 159.364   1
   4   0  14 7580.15 156.431   1
  -4   0 -14 7590.93 158.193   2
  -4  14   0 7653.66 154.961   1
  14  -4   0 7383.67 152.389   2
   0   4  14 7708.49 151.806   1
  -2   4  14 1521.58 39.8597   1
   4  -2 -14 1595.28 41.1788   2
   2  -4  14 1575.33 46.7317   1
   4  -2  14 1571.04 46.0982   1
  14  -2   4 1501.59 44.8468   2
  -4  14  -2 1570.82 45.1078   1
   2  -4 -14 1478.24 40.3442   2
   4   2 -14 1591.68 44.0530   1
  14  -4   2 1651.46 44.0217   2
  -4  14   2 1615.16 42.9200   1
   2   4 -14 1557.70 45.6899   1
  -2  14  -4 1514.81 47.0302   1
  14  -4  -2 1473.74 40.1205   2
   4   4  14 45233.6 827.587   2
   4  -4  14 45769.5 832.146   1
  -4   4  14 45073.4 821.762   1
  14  -4   4 45756.5 830.211   2
  -4  14  -4 44377.1 830.813   1
   4   4 -14 44668.6 829.590   1
  14  -6   0 83.3309 9.51954   2
  14   0   6 80.9843 11.1294   2
  -6  14   0 82.8074 9.80192   1
   6   0 -14 89.9585 9.27076   1
   2   6  14 171.573 12.2983   2
  -2  14  -6 195.661 16.6885   1
   6  -2  14 191.567 16.2898   1
   2   6 -14 188.448 15.4400   1
  -2   6  14 228.646 12.1274   1
   6   2 -14 196.261 13.7466   1
  -6  14  -2 205.970 14.0480   1
  -6  14   2 190.833 12.1599   1
   6   2  14 194.364 15.1200   2
   2  -6  14 187.077 16.5628   1
  14  -6   2 184.253 13.4744   2
  -4  14  -6 24051.3 464.536   1
   4   6 -14 24365.4 463.977   1
   6   4 -14 24234.5 461.927   1
  -6  14  -4 23633.9 461.583   1
  -4   6  14 24983.6 451.401   1
   6   4  14 24413.2 461.581   2
   6  -4  14 24893.2 464.864   1
   4   6  14 24863.7 459.671   2
  14  -4   6 25146.4 464.020   2
  14  -6   4 24064.4 463.153   2
   4  -6  14 25232.1 466.852   1
  14  -6  -6 3341.58 71.3418   2
   6  -6  14 3488.75 86.0223   1
  -6  14  -6 3553.48 85.9692   1
  14  -6   6 3624.03 85.3819   2
   6   6 -14 3354.22 84.7592   1
   6   6  14 3600.55 83.1153   2
   0   8  14 17670.1 326.434   2
   8   0  14 17129.2 336.824   2
  14   0   8 17234.6 337.083   2
   8   2 -14 4185.30 92.6255   1
  14  -2   8 4093.84 97.5605   2
   8   2  14 4271.33 97.0841   2
   2   8  14 3901.48 89.5614   2
  14   2   8 4264.12 97.9975   2
  14  -4   8 262.122 18.7139   2
   8   4 -14 343.779 19.7915   1
   8  -4  14 312.088 20.7306   1
   4  -8  14 305.920 21.3901   1
   4   8  14 315.045 17.6257   2
   8   4  14 300.617 19.3045   2
   4   8 -14 299.221 20.5942   1
   8  -4 -14 284.650 12.6872   2
   8  -6  14 80.1952 13.3795   1
  14  -8  -6 104.243 6.80306   1
   6  -8  14 111.091 14.9300   1
  -6  14   8 91.3745 6.33757   1
   8   6  14 97.4626 12.2182   2
   6   8  14 97.1880 11.6742   2
   8   6 -14 82.8922 12.2625   1
   6   8 -14 88.2135 13.4613   1
  14  -6  -8 111.642 6.77545   2
  14  -8   8 4965.32 118.231   1
   8   8  14 5200.52 115.715   2
   8  -8  14 5174.24 120.406   1
   8   8 -14 5059.03 120.969   1
  10   0  14 5785.46 129.816   2
   2  10  14 5373.78 111.647   2
 -10  14  -2 5512.81 114.521   2
  14   2  10 5263.56 120.935   2
  10  -2 -14 5197.27 107.158   1
  10   2  14 5185.82 119.648   2
  14  -2  10 5050.56 120.555   2
  14 -10  -2 5323.13 108.324   1
 -10  14  -4 1248.61 41.0778   2
  10  -4  14 1332.74 45.7565   1
  14 -10   4 1219.63 41.0410   1
  14 -10  -4 1239.91 31.4998   1
   4  10  14 1262.77 39.5768   2
  10   4  14 1217.77 43.4025   2
  14   4  10 1284.23 44.0620   2
  14  -4  10 1286.64 45.0333   2
 -10  14   4 1319.84 30.9805   2
  14 -10   6 2973.28 76.2342   1
  14  -6 -10 2931.62 57.3409   1
   6 -10  14 3036.95 82.0906   1
   6  10 -14 2922.39 81.0378   1
  10   6  14 3094.58 77.5861   2
  14  -6 -10 2765.87 57.0812   2
  10   6 -14 3001.20 79.4010   1
   6  10  14 2930.28 72.9394   2
  10  -6  14 3147.87 80.4856   1
   8 -10  14 3443.07 91.7056   1
  14 -10   8 3516.66 88.4176   1
   8  10 -14 3183.85 91.4790   1
   8  10  14 3501.48 85.4871   2
  10 -14   8 3478.70 89.4906   1
  10  -8  14 3531.94 90.4025   1
  10   8  14 3430.01 86.9382   2
  14  -8  10 3255.49 87.8199   1
 -10  14 -10 6441.75 144.033   2
  10  10  14 6240.76 141.213   2
  10 -10  14 6445.53 147.303   1
 -14  10 -10 6030.14 139.733   2
  14 -10  10 6464.57 144.673   1
  10 -14  10 6397.97 146.465   1
  12   0 -14 6809.76 138.767   1
  12   0  14 6613.13 148.376   2
  14   0  12 6701.91 149.563   2
  14 -12   0 6659.11 137.734   1
  -2  12  14 81.8206 8.07451   2
  12  -2 -14 67.3609 8.48497   1
  12  -2  14 92.5501 14.4811   2
  14  -2  12 68.7255 13.3388   2
  14   2  12 72.7486 13.1739   2
  14 -12  -2 77.8319 9.09545   1
  12   2 -14 75.2078 12.3446   1
  -2  14  12 73.7091 7.90739   2
 -12  14   2 78.1739 7.84031   2
  12   2  14 76.3778 13.5903   2
  12   4  14 12462.3 238.977   2
   4  12  14 11892.6 228.770   2
  14  -4 -12 11612.6 217.649   1
  -4  14  12 11462.2 215.252   2
  14   4  12 11855.9 238.691   2
  12  -4 -14 11087.4 216.747   1
  14   6  12 8686.50 185.209   2
   6  12  14 8617.13 178.541   2
  12   6  14 8743.15 184.903   2
  14 -12   6 8358.08 180.992   1
  12 -14   6 8382.59 181.227   1
  12  -6  14 8801.23 186.121   1
   6  12 -14 8683.59 190.995   1
  -8  14 -12 1364.32 50.2297   2
  14  -8  12 1491.71 52.0427   1
  12  -8  14 1469.38 51.7333   1
  12   8  14 1404.73 49.1293   2
  14   8  12 1359.66 49.9208   2
   8 -12  14 1523.64 54.1173   1
  12 -14   8 1337.79 48.4293   1
 -14   8 -12 1305.80 47.9340   2
  14 -12   8 1357.79 48.2151   1
   8  12 -14 1353.34 53.3785   1
  14 -10  12 2929.18 81.3100   1
  10 -12  14 3023.56 84.1417   1
  12  10  14 2865.75 79.2261   2
  14 -12  10 2847.25 80.9202   1
 -12  14 -10 2733.85 78.1725   2
 -12  10 -14 2841.63 80.3785   2
 -10  12 -14 2812.51 81.0004   2
  12 -10  14 2887.74 81.4248   1
  12 -14  10 2715.60 80.7162   1
  10 -14  12 2777.06 82.3609   1
 -10  14 -12 2728.13 79.7176   2
 -14  10 -12 2825.70 78.9087   2
 -14  12 -10 2670.27 76.1306   2
  12 -14  12 1248.80 50.5497   1
 -12  14 -12 1174.29 47.4781   2
  14 -12  12 1327.95 51.1508   1
 -14  12 -12 1241.01 48.0489   2
 -12  12 -14 1230.97 48.6754   2
  12 -12  14 1273.38 50.8507   1
  14   0  14 361.498 24.0671   2
  14   0 -14 301.597 18.1623   1
 -14  14   0 315.767 16.2749   2
   0  14  14 365.810 17.4867   2
  14  -2  14 1586.55 54.2783   2
  14 -14   2 1652.24 49.1412   1
  -2  14  14 1544.66 40.3070   2
 -14  14  -2 1612.97 45.5174   2
  14  -2 -14 1677.68 42.9874   1
  14   2  14 1599.76 54.2494   2
  -4  14  14 27661.9 496.580   2
  14  -4 -14 27108.0 497.428   1
   6  14 -14 7243.56 174.349   1
  14   6  14 7804.91 168.889   2
  14  -6  14 7593.93 169.651   1
 -14   8 -14 89.2683 14.6738   2
  -8  14 -14 28.6932 11.8431   2
   8  14 -14 86.0405 18.5442   1
  14   8  14 106.500 16.3874   2
  14  -8  14 25.4582 12.8995   1
 -14  10 -14 1820.61 61.8712   2
  14 -10  14 1917.13 64.5325   1
 -14  14 -10 2016.84 63.0065   2
  14 -14  10 1901.30 63.8253   1
  14  10  14 1930.24 63.3943   2
 -10  14 -14 1957.20 64.6286   2
  10 -14  14 1875.06 66.5600   1
 -14  14 -12 9734.36 211.386   2
 -14  12 -14 9400.99 210.460   2
  14 -14  12 9493.50 212.625   1
  12 -14  14 9523.86 215.357   1
 -12  14 -14 10154.8 214.087   2
  14 -12  14 9910.79 215.136   1
  14 -14  14 12513.2 263.975   1
 -14  14 -14 11935.0 258.896   2
   1   1 -15 243.946 15.9017   2
  -1  -1 -15 242.641 15.7486   2
  -1   1 -15 267.543 16.8045   2
   1  -1  15 257.358 16.1469   1
   1  -1 -15 236.944 15.4235   2
  -1   1  15 262.211 15.4262   1
   1   1  15 259.036 15.7565   1
  -1  -1  15 220.851 15.4778   1
   3   1  15 623.814 25.5271   1
   3  -1 -15 660.822 24.4511   2
  -1   3 -15 686.995 28.7211   2
  -3   1  15 664.806 25.2381   1
   1   3  15 633.842 24.2815   1
  -1   3  15 659.177 23.7027   1
  -1  -3 -15 663.416 25.6250   2
   1  -3 -15 632.044 24.6007   2
  15  -3  -1 638.055 24.0879   2
  -3   1 -15 710.795 28.5538   2
  -3  -1 -15 650.230 27.2306   2
  15  -3   1 631.454 24.8139   2
  -3  15  -1 691.496 27.9053   1
  15  -1   3 639.185 26.0465   2
  -1  -3  15 650.879 27.8276   1
  -3   3  15 4818.86 100.551   1
   3  -3  15 4800.29 107.642   1
  15  -3   3 4574.79 104.773   2
   3   3 -15 4615.32 105.001   1
  -3  15  -3 4791.50 107.583   1
  -3   3 -15 4837.16 108.496   2
   1   5 -15 310.458 19.5825   1
  15  -5   1 299.888 17.2411   2
  -5  -1 -15 313.271 19.3936   2
   5   1 -15 302.046 16.7457   1
  -1   5  15 287.421 15.1063   1
  -5  15   1 322.245 17.3065   1
  -1  15  -5 289.734 20.4023   1
  -5  15  -1 292.505 17.7048   1
  15  -5  -1 268.929 15.3513   2
   1  -5  15 310.498 20.3638   1
  15  -1   5 283.647 18.2792   2
   5  -1  15 333.992 19.8853   1
   3   5  15 117.040 11.9088   2
  -5  15  -3 127.230 13.2507   1
   5   3  15 100.301 12.1641   2
  -5  15   3 108.849 11.1721   1
  15  -5   3 134.785 13.1828   2
   3   5 -15 141.339 14.4465   1
   5  -3  15 118.884 13.5500   1
  -3   5  15 127.799 10.4158   1
   5   3 -15 114.667 12.5722   1
  15  -3   5 121.140 13.3551   2
  -3  15  -5 122.472 15.2404   1
   3  -5  15 144.469 14.9626   1
   5   5  15 380.208 20.4187   2
   5  -5  15 426.114 24.0085   1
  15  -5   5 403.268 22.0203   2
   5   5 -15 399.723 22.4623   1
  -5  15  -5 397.168 22.7248   1
  15  -1   7 2100.70 57.8215   2
  -7  15  -1 2049.08 53.4833   1
   1   7  15 1924.97 50.0846   2
  15   1   7 2050.62 57.1973   2
  15  -7   1 1867.54 52.1624   2
  -7  15  -3 1636.85 47.8645   1
   7   3 -15 1557.68 46.6754   1
  15  -7   3 1631.71 47.6937   2
   7  -3  15 1609.77 50.9736   1
  15  -3   7 1588.65 50.3902   2
   7   3  15 1727.97 49.6908   2
   3   7  15 1643.46 45.2371   2
   7  -3 -15 1569.48 41.1681   2
   3  -7  15 1698.34 52.9559   1
   3   7 -15 1619.59 50.7419   1
  15  -7  -5 342.646 14.7954   2
   7  -5  15 397.751 23.5633   1
   5  -7  15 407.399 24.1281   1
   5   7 -15 400.358 23.0543   1
  -7  15  -5 407.047 22.6309   1
   7  -5 -15 329.757 14.6106   2
   7   5 -15 388.538 22.3224   1
   5   7  15 406.089 20.6846   2
  15  -5   7 377.406 21.9828   2
   7   5  15 361.120 21.1778   2
  -7  15   7 5773.75 113.795   1
   7  -7  15 6000.95 135.578   1
   7   7  15 6266.82 130.924   2
   7   7 -15 6220.34 135.457   1
  15  -7  -7 5911.10 115.005   2
  15  -1   9 628.582 30.2511   2
  15   1   9 648.990 29.7931   2
   9   1  15 629.994 29.5126   2
   9  -1 -15 655.359 23.8907   1
   1   9  15 636.172 23.9949   2
  15  -9   3 1409.99 44.2646   1
   9  -3  15 1432.16 48.0458   1
  15   3   9 1495.73 48.1124   2
   3   9  15 1375.49 41.3728   2
  15  -9  -3 1380.36 37.1341   1
   9   3  15 1414.20 46.4313   2
  15  -3   9 1368.03 46.9516   2
   9   5  15 42.8574 10.7945   2
   9  -5  15 30.3414 11.4251   1
  -9  15   5 40.8700 5.48765   2
   9  -5 -15 28.2657 5.27797   2
   9   5 -15 35.7250 11.3963   1
   5   9 -15 21.9597 11.6573   1
  15  -5   9 53.7357 12.2495   2
  -5   9  15 28.4543 5.86823   1
  15  -9  -5 28.6134 5.86757   1
  15  -9   5 25.6579 10.3545   1
   5  -9  15 19.1668 12.5426   1
   5   9  15 28.7573 8.70989   2
   9  -7  15 726.735 33.6372   1
  15  -7  -9 675.563 17.0123   2
   7   9 -15 660.563 33.3735   1
   9   7 -15 742.043 33.9846   1
  15  -9  -7 684.797 16.5229   1
  15  -9   7 668.512 31.2054   1
   7   9  15 679.216 29.9795   2
   9   7  15 758.718 32.1332   2
   7  -9  15 772.417 35.0630   1
  15  -9   9 105.116 15.5874   1
   9   9  15 136.183 15.1728   2
   9  -9  15 143.566 17.6716   1
   9   9 -15 136.758 17.7920   1
  11   1 -15 87.9270 11.1413   1
  15  -1  11 74.4944 14.0401   2
  11   1  15 105.249 14.9704   2
  15 -11  -1 87.0289 10.0177   1
 -11  15   1 89.2630 9.41701   2
  11  -1  15 106.597 14.5251   2
  11  -1 -15 83.6692 9.45241   1
  15   1  11 81.2317 13.9282   2
  15  -3  11 567.510 29.1880   2
  11  -3 -15 495.759 18.8080   1
   3  11  15 557.677 23.8694   2
  15   3  11 574.131 29.0961   2
  15 -11  -3 519.440 19.2389   1
 -11  15   3 517.850 18.2186   2
  11   3  15 574.270 28.6966   2
  15   5  11 93.4112 15.6961   2
  11  -5  15 120.488 16.6001   1
  -5  11  15 122.462 7.93884   1
   5  11  15 95.2319 12.3319   2
  -5  15  11 94.7568 6.41628   2
  -5  15 -11 102.887 15.7815   1
  11  -5 -15 95.9453 7.20593   2
  11   5  15 128.019 16.1256   2
 -11  15   5 100.758 6.28307   2
   5  11 -15 101.799 17.0804   1
  15   7  11 377.565 24.5876   2
   7  11 -15 348.072 26.3011   1
  15  -7  11 331.141 24.0892   1
   7  11  15 370.986 21.9696   2
  11   7  15 305.638 23.0887   2
  11  -7  15 338.708 24.0572   1
  15 -11   7 331.358 22.9066   1
   7 -11  15 345.933 25.9663   1
  11  -9  15 401.867 26.9743   1
   9 -11  15 363.271 26.9668   1
  -9  15 -11 396.212 26.1087   2
   9  11 -15 347.557 27.4752   1
 -15   9 -11 354.541 24.0061   2
 -15  11  -9 398.610 23.9504   2
 -11  15  -9 387.133 24.8863   2
  11   9  15 397.993 24.9921   2
   9  11  15 350.901 22.8493   2
  15  -9  11 408.115 27.3541   1
  15 -11   9 361.408 25.1969   1
  11  11  15 73.2334 14.0423   2
 -15  11 -11 56.5171 13.6464   2
  15 -11  11 45.3135 14.6571   1
  11 -11  15 62.3459 15.6345   1
 -11  11 -15 47.7884 14.2258   2
 -11  15 -11 50.4633 14.1984   2
  -1  13  15 16.6067 6.27135   2
  15   1  13 22.7590 11.6361   2
  15  -1  13 19.7835 11.3696   2
  13   1  15 29.2020 12.1880   2
  15 -13   1 21.8818 9.27973   1
  -1  15  13 28.7664 6.80793   2
  13   1 -15 22.0594 8.44331   1
 -13  15  -1 25.0841 7.68688   2
  13  -1  15 24.6359 11.7930   2
 -13  15   1 29.8150 6.61718   2
  13  -1 -15 27.4101 7.83179   1
  15 -13  -1 23.8928 7.87965   1
  13   3  15 80.1810 14.7914   2
  13  -3 -15 57.8080 7.89069   1
  -3  13  15 69.3673 7.75192   2
  15  -3  13 80.4459 14.4752   2
  -3  15  13 75.0164 7.65195   2
  13   3 -15 67.1913 13.4789   1
  15  -3 -13 70.6980 8.84581   1
  15   3  13 51.5159 13.4784   2
  15 -13   3 62.4149 11.8833   1
  13  -5 -15 164.816 8.79542   2
  -5  13  15 160.053 8.30905   1
   5  13 -15 140.258 20.1871   1
  15   5  13 134.572 18.8716   2
  13   5  15 146.615 18.4178   2
  -5  15 -13 152.997 19.2240   1
  15  -5 -13 151.309 8.36454   1
  -5  15  13 136.294 7.39703   2
  13  -5  15 124.081 18.4832   1
   7  13  15 497.612 26.3410   2
  13  -7  15 616.304 32.6018   1
  15   7  13 521.593 30.1334   2
  15  -7  13 502.580 30.6491   1
  -7  13 -15 474.616 30.1792   2
  13   7  15 550.007 30.4584   2
   7  15 -13 470.523 32.5756   1
   7  13 -15 540.926 33.5330   1
 -13   7 -15 540.387 30.0860   2
 -15   9 -13 378.413 26.0596   2
  -9  13 -15 398.634 27.2548   2
 -15  13  -9 322.212 22.8177   2
  13   9  15 364.430 25.2545   2
  13 -15   9 382.694 26.8679   1
  -9  15 -13 348.831 26.0707   2
   9  13 -15 328.564 28.1799   1
   9  13  15 412.237 25.2930   2
  15   9  13 391.071 26.5614   2
  13  -9  15 365.860 26.3097   1
 -13   9 -15 336.616 24.7346   2
  15  -9  13 379.214 26.9119   1
 -13  15  -9 360.912 24.2704   2
   9 -13  15 385.139 28.7748   1
  15 -13   9 389.499 26.7938   1
 -11  13 -15 49.0079 14.7175   2
 -15  11 -13 33.0285 13.2926   2
 -13  11 -15 29.3073 13.1279   2
  13 -15  11 40.9755 15.3619   1
  15 -11  13 38.6567 14.8804   1
  13 -11  15 13.3930 14.7498   1
  15 -13  11 53.1988 14.9561   1
  11  13  15 28.0638 12.5387   2
  11 -15  13 47.3484 15.1726   1
  11 -13  15 76.6482 18.9464   1
 -15  13 -11 39.7093 13.5337   2
  13  11  15 26.0835 12.6083   2
 -13  15 -11 36.8937 13.3361   2
  13 -13  15 17.1685 16.2109   1
  15 -13  13-1.28875 14.7599   1
  13 -15  13 3.97896 15.3998   1
  13  13  15 6.93772 13.3047   2
 -13  13 -15 3.76513 13.5158   2
 -13  15 -13 2.44413 12.2608   2
 -15  13 -13 25.0395 14.2135   2
  15  -1  15 562.779 32.2145   2
   1  15  15 595.482 24.1169   2
  15   1  15 493.297 30.9299   2
  15   1 -15 603.121 27.4608   1
  15  -1 -15 574.942 24.2501   1
 -15  15  -1 622.831 24.4297   2
  -1  15  15 530.869 21.3596   2
   3  15  15 1090.21 36.7763   2
   3  15 -15 1070.00 46.8950   1
  15   3  15 1016.24 43.6254   2
  -3  15 -15 1088.17 46.7997   1
  15 -15   3 1037.82 38.9715   1
  15  -3 -15 1038.23 30.4503   1
  -3  15  15 1039.51 29.0861   2
  15 -15   5 886.045 37.8725   1
  -5  15  15 885.256 21.9348   1
  15   5  15 868.380 40.0616   2
   5  15 -15 826.373 43.5326   1
  -7  15 -15 2183.98 69.6819   2
   7  15 -15 1928.74 70.8102   1
  15  -7  15 2082.98 68.6803   1
  15   7  15 2070.65 66.9398   2
  -9  15 -15 267.688 23.4441   2
 -15   9 -15 272.396 23.4188   2
   9  15 -15 272.184 27.0934   1
  15  -9  15 233.959 23.1405   1
  15   9  15 257.612 23.1884   2
  15 -11  15 492.753 32.2754   1
  15  11  15 479.932 30.8122   2
 -15  11 -15 434.092 29.4166   2
 -11  15 -15 484.846 31.8235   2
  13 -15  15 27.7427 18.0882   1
  15 -15  13 2.79224 15.5712   1
 -15  13 -15 6.60918 13.1247   2
  15  13  15 7.67675 12.3426   2
 -13  15 -15 17.4544 14.9045   2
  15 -13  15 12.5447 15.9968   1
  15 -15  15 875.124 46.8056   1
   0   0  16 9221.92 185.658   1
   0   0 -16 9201.70 186.391   2
   0   2  16 335.889 17.3945   1
   2   0 -16 379.310 18.7891   2
   0   2 -16 366.627 19.7412   2
  -2   0 -16 428.316 20.7936   2
  -2   0  16 377.389 19.0509   1
   0  -2  16 374.803 20.2238   1
   0  -2 -16 375.832 18.8270   2
  -2   2  16 93.6143 10.5355   1
   2   2  16 103.542 11.2731   1
   2  -2  16 110.700 12.2772   1
  -2  -2 -16 104.796 11.7629   2
  16  -2   2 99.4641 11.6029   2
   2  -2 -16 108.521 10.8000   2
  -2   2 -16 121.086 13.8456   2
  -4  16   0 3422.75 79.3353   1
   4   0 -16 3175.76 76.2582   2
   0  -4  16 3140.86 80.9829   1
  -4   0 -16 3457.98 82.1479   2
  16   0   4 3176.87 79.3737   2
   4   0  16 3287.13 79.4283   1
  16  -4   0 3180.53 76.1895   2
   0   4  16 3252.22 74.9611   1
   2  -4  16 551.135 26.8215   1
  -4  16  -2 516.916 25.1140   1
   4  -2  16 533.040 25.5990   1
  -2   4 -16 553.075 26.6118   2
  16  -2   4 536.563 25.0209   2
  -2   4  16 552.894 21.9440   1
  -4  16   2 574.475 24.3238   1
  -2  16  -4 546.939 27.4324   1
  -4   2 -16 532.430 26.5518   2
  16  -4   2 495.485 23.4477   2
  -4   4  16 16208.4 309.975   1
   4  -4  16 16140.2 320.003   1
   4   4 -16 16667.5 317.897   1
  -4  16  -4 16919.2 319.961   1
  16  -4   4 16006.4 316.770   2
  -6   0 -16 2369.86 64.9793   2
  16   0   6 2442.12 64.7837   2
  -6  16   0 2370.15 60.0433   1
   0   6  16 2227.01 56.4394   1
   2  -6  16 275.602 20.4877   1
  -2   6  16 258.721 14.0397   1
  16  -2   6 269.373 18.3784   2
   6  -2  16 247.435 18.9261   1
   6   2 -16 273.808 17.2670   1
   2   6 -16 304.498 19.9654   1
  -6  16  -2 254.103 17.6184   1
  16  -6   2 262.117 17.1520   2
  16  -6   4 2688.80 70.2100   2
   4   6  16 2715.97 68.2932   2
   6  -4 -16 2943.57 62.9549   2
   6   4  16 2745.50 70.5045   2
  16  -6  -4 2623.10 62.1292   2
   4   6 -16 2700.40 71.8696   1
  -6  16  -4 2689.02 70.7631   1
   6  -4  16 2760.13 73.1575   1
  16  -4   6 2608.31 71.3727   2
   4  -6  16 2721.50 74.0591   1
   6   4 -16 2504.21 69.2949   1
  16  -6   6 133.897 14.7538   2
   6   6  16 126.050 13.1869   2
   6  -6  16 124.858 15.9663   1
  16  -6  -6 127.141 9.38248   2
   6   6 -16 139.482 15.2495   1
  -6  16   6 98.2187 9.16251   1
  16   0   8 1568.86 50.7647   2
   2   8  16 352.768 18.4882   2
   8   2  16 361.195 21.9379   2
  -8  16  -2 353.614 20.1059   1
   8  -2  16 312.065 21.6297   1
  16   2   8 361.812 22.5613   2
   2   8 -16 378.824 23.8691   1
  16  -2   8 382.812 23.4440   2
   8   4  16 240.632 18.0619   2
   4   8  16 239.860 16.2594   2
  -4   8  16 229.162 12.7751   1
   4  -8  16 201.935 19.8037   1
   4   8 -16 197.580 18.1019   1
  -8  16   4 221.589 12.5167   1
   8  -4  16 240.479 19.7251   1
  16  -4   8 217.860 18.2070   2
  -8  16  -4 231.503 17.5420   1
   8  -4 -16 217.090 12.2834   2
   8  -6  16 536.090 29.1690   1
  -6  16   8 520.718 17.5918   1
  16  -6   8 487.276 27.5631   2
   6  -8  16 569.425 29.8920   1
   6   8 -16 491.023 28.0529   1
   8   6 -16 562.019 28.6735   1
   6   8  16 546.242 25.6473   2
  16  -6  -8 512.965 17.6850   2
   8   6  16 536.348 27.2039   2
   8   8  16 335.732 21.5396   2
   8  -8  16 414.312 26.3848   1
   8   8 -16 375.630 25.1276   1
  16 -10   0 1364.20 42.6322   1
  10   0 -16 1339.85 40.1365   1
  16   0  10 1462.35 49.1846   2
  10   2  16 1566.26 51.2064   2
  10   2 -16 1598.56 46.7973   1
  16  -2  10 1566.90 52.4300   2
 -10  16   2 1595.75 41.8026   2
  16 -10  -2 1539.42 42.4460   1
  16   2  10 1527.48 51.9307   2
  10  -4 -16 6913.04 132.108   2
  16   4  10 6536.62 148.876   2
  16  -4  10 6464.60 149.532   2
   4  10 -16 6848.42 151.925   1
  -4  16 -10 6545.58 150.359   1
  10  -4  16 6588.40 149.258   1
  -4  10  16 6749.73 130.822   1
  16 -10  -4 6841.64 131.763   1
   4  10  16 6759.86 141.624   2
 -10  16   4 6182.06 130.477   2
  10   4  16 6872.60 148.455   2
   6  10 -16 833.914 38.3748   1
  16  -6 -10 744.790 20.8255   2
  -6  16  10 740.914 20.3620   1
  -6  16 -10 734.402 35.3658   1
   6  10  16 850.801 33.0441   2
 -10  16   6 744.827 19.1899   2
  10  -6  16 748.754 35.3741   1
  10   6  16 768.221 34.5092   2
   6 -10  16 838.020 38.7034   1
  16 -10   6 784.008 34.8065   1
  16 -10  -6 796.301 20.6982   1
   8  10 -16 459.215 29.9998   1
   8  10  16 422.861 25.1776   2
  16 -10   8 465.993 28.2214   1
  10  -8  16 451.244 28.5073   1
  16  -8  10 448.256 28.7621   1
   8 -10  16 517.850 30.5989   1
  10   8 -16 457.418 29.0703   1
 -10  16 -10 9044.46 192.413   2
  10 -10  16 8601.41 194.493   1
  10  10  16 8700.86 187.291   2
  16 -10  10 9295.75 192.596   1
 -10  10 -16 8279.44 190.892   2
  10  10 -16 8517.82 194.895   1
  12   0 -16 300.304 17.2201   1
  16   0  12 335.790 24.1076   2
 -12  16   0 321.193 17.0365   2
  16 -12   0 323.776 18.2805   1
  12   0  16 285.178 22.1660   2
   0  12  16 270.942 15.5322   2
  16  -2  12 188.232 18.4589   2
  12   2  16 143.187 16.3727   2
  16 -12   2 178.641 15.3749   1
 -12  16   2 190.687 11.6751   2
  16   2  12 151.887 17.2139   2
  12   2 -16 181.553 15.5766   1
  12  -2 -16 181.080 12.2261   1
  16 -12  -2 167.370 12.4813   1
 -12  16  -2 173.160 14.3068   2
  12  -4  16 1014.70 42.7728   1
  16 -12  -4 1014.99 28.7127   1
  -4  16  12 1039.56 27.1123   2
  16   4  12 1032.07 42.3138   2
  16  -4  12 1045.76 42.8812   2
  12   4  16 1051.02 42.3426   2
   4  12 -16 1038.53 44.6074   1
  12   4 -16 1055.79 39.6931   1
  -4  16 -12 999.676 43.3045   1
  -4  12  16 1040.86 27.8374   1
 -12  16   4 980.763 26.8663   2
   6  12 -16 929.307 42.6883   1
  16   6  12 955.898 40.4929   2
  12  -6  16 1039.27 42.6846   1
   6  12  16 978.003 36.5255   2
  16  -6 -12 877.679 21.3677   2
  12   6  16 1020.28 40.6315   2
  16  -6 -12 875.038 21.3272   1
  -8  12 -16 159.310 18.7106   2
   8  12  16 174.179 17.1031   2
   8 -12  16 164.433 21.2641   1
   8  12 -16 169.924 20.6256   1
  16   8  12 130.015 17.3761   2
 -12   8 -16 149.604 18.2380   2
  16  -8  12 170.958 19.8595   1
  12   8  16 161.487 17.8717   2
  12  -8  16 178.858 20.2939   1
 -10  16 -12 245.584 22.8270   2
  12  10  16 252.202 21.7991   2
 -10  12 -16 235.244 22.5738   2
  10  12 -16 274.280 25.8164   1
  12 -10  16 296.168 25.0972   1
  10 -12  16 241.796 24.4570   1
  16 -12  10 261.857 22.5640   1
 -16  12 -10 259.264 21.4661   2
  16 -10  12 258.531 22.6434   1
 -16  10 -12 231.475 20.7505   2
  10  12  16 271.111 20.9948   2
 -12  10 -16 250.542 22.4885   2
 -12  16 -10 278.009 22.8950   2
  16 -12  12 44.7425 15.0432   1
 -16  12 -12 27.8198 12.6186   2
  12  12  16 47.7778 13.3515   2
 -12  16 -12 36.2954 12.7987   2
  12  12 -16 31.3573 15.2297   1
  12 -12  16 49.5945 17.3520   1
 -12  12 -16 21.0349 12.5861   2
  14   0  16 2762.35 78.6003   2
 -14  16   0 2627.30 63.5987   2
  16 -14   0 2624.13 66.6112   1
   0  16  14 2512.72 62.4678   2
  14   0 -16 2583.79 65.6593   1
  16   0  14 2554.56 76.4216   2
   0  14  16 2703.91 63.5323   2
 -14  16  -2 107.725 11.8635   2
  16  -2 -14 96.3147 10.7597   1
   2  14 -16 114.372 17.6939   1
  -2  14  16 134.299 10.4881   2
   2  14  16 109.832 11.8129   2
  14   2  16 118.035 16.5840   2
  16 -14   2 116.285 14.0860   1
  14   2 -16 128.950 14.7287   1
  16  -2  14 120.186 17.9824   2
  14  -2 -16 123.718 10.7965   1
  -2  16  14 125.794 10.2319   2
  16   2  14 138.340 17.8028   2
  -2  16 -14 109.833 16.9630   1
   4  14 -16 3025.83 91.2535   1
  16   4  14 3182.12 87.8970   2
  16 -14   4 3236.08 81.9227   1
  16  -4 -14 2891.20 66.8779   1
  14   4 -16 3088.74 83.4484   1
  -4  14  16 3173.95 66.0036   1
  -4  16 -14 3051.97 89.4566   1
  14   4  16 3268.60 88.1485   2
  -4  16  14 3187.65 65.4955   2
  14   6  16 1182.94 47.0622   2
  16 -14   6 1079.31 42.8455   1
   6  16 -14 1098.21 50.7161   1
  16  -6  14 1068.48 45.8185   1
   6  14 -16 1041.47 48.8047   1
  16   6  14 1104.07 45.7118   2
  -8  14 -16 665.562 36.2943   2
  -8  16 -14 614.558 35.3905   2
   8  14 -16 668.107 38.9475   1
  16   8  14 677.630 35.3283   2
  14  -8  16 700.264 36.4046   1
 -14   8 -16 623.747 34.1435   2
  14   8  16 601.939 33.4521   2
  16  -8  14 654.536 35.9340   1
   8  16 -14 624.643 39.4148   1
  10  14 -16 964.131 48.5465   1
  10  14  16 1073.26 42.9227   2
 -16  10 -14 998.439 44.5577   2
  14  10  16 1059.92 45.3350   2
  16 -10  14 1087.44 47.3532   1
  16  10  14 1090.66 46.4079   2
  10 -14  16 1079.98 49.6611   1
 -14  10 -16 994.617 44.5147   2
 -10  16 -14 1027.84 46.2578   2
 -10  14 -16 982.410 45.2332   2
  14 -10  16 1102.80 47.3915   1
  14 -12  16 873.149 44.1815   1
 -12  16 -14 916.051 43.3054   2
 -14  12 -16 826.883 41.6936   2
 -16  12 -14 846.916 41.0437   2
  16 -12  14 883.350 43.5167   1
  16  12  14 963.228 44.0516   2
  14  12  16 890.789 41.5838   2
  14 -16  12 814.307 43.7570   1
 -12  14 -16 831.847 42.4334   2
  12 -14  16 968.701 47.5682   1
  12  14  16 898.896 41.3480   2
  16 -14  12 845.562 42.4112   1
  16 -14  14 2383.89 80.0059   1
  14 -14  16 2417.85 81.4351   1
  14  14  16 2481.72 77.6989   2
  14 -16  14 2435.73 81.9402   1
 -14  16 -14 2290.15 76.6437   2
 -16  14 -14 2290.47 75.5054   2
  16   0 -16 146.679 14.2688   1
  16   0  16 93.8038 17.9580   2
   0  16  16 113.103 11.5634   2
   0  16 -16 115.404 20.2253   1
   2  16  16 157.349 14.4623   2
  16  -2 -16 169.087 12.8968   1
  16   2 -16 146.308 16.3839   1
   2  16 -16 146.881 20.2686   1
  -2  16 -16 172.460 21.4730   1
  -2  16  16 154.494 11.4105   2
  16   2  16 143.920 19.5787   2
   4  16 -16 1824.63 65.7220   1
  16   4  16 1741.61 61.0461   2
  16  -4 -16 1677.67 41.4121   1
   4  16  16 1645.37 50.6460   2
   6  16 -16 232.534 25.6857   1
  16  -6  16 237.861 23.5531   1
  16 -16   6 216.217 21.7064   1
 -16  16  -6 200.571 18.9494   2
  16   6  16 252.197 23.4087   2
   6  16  16 189.784 17.9721   2
  -8  16 -16 67.2522 17.8963   2
   8  16 -16 44.6212 17.3858   1
  16  -8  16 37.6664 16.0769   1
 -16  16  -8 35.4866 12.2529   2
  16   8  16 32.3955 14.7370   2
  16 -16   8 22.2283 14.6934   1
 -10  16 -16 1183.93 51.5053   2
 -16  16 -10 1158.32 47.6469   2
  10  16 -16 1133.54 55.0614   1
  16  10  16 1219.81 51.3916   2
 -16  10 -16 1156.50 50.0737   2
  16 -10  16 1215.83 52.6059   1
  16 -12  16 17.3692 15.0704   1
  16  12  16 23.8489 14.0993   2
  14 -16  16 76.2483 21.3303   1
  14  16  16 45.9250 14.9670   2
  16  14  16 72.0113 17.8542   2
  16 -14  16 89.8682 20.3753   1
  16  16  16 149.411 22.1462   2
  16 -16  16 163.933 26.0039   1
   1   1 -17 155.080 14.6878   2
   1  -1  17 176.239 15.7935   1
   1   1  17 155.678 13.7755   1
  -1  -1 -17 176.072 15.1001   2
  -1  -1  17 159.672 14.3256   1
   1  -1 -17 170.331 14.3878   2
  -1   1 -17 173.117 15.0871   2
  -1   1  17 171.700 14.2760   1
  -1   3 -17 1135.07 39.7808   2
  -1  -3 -17 1110.80 37.4403   2
   1  -3  17 1165.73 40.3823   1
   3   1 -17 1116.25 37.4745   2
  -1   3  17 1138.74 35.5795   1
   1   3 -17 1121.52 39.3199   2
  17  -3   1 1135.50 37.6695   2
  -3   1  17 1182.38 37.9154   1
  -1  -3  17 1189.11 41.2047   1
  -3  -1 -17 1104.75 38.8882   2
  17  -1   3 1199.91 39.5950   2
  -3   1 -17 1128.70 39.9607   2
  -3  17  -1 1061.62 38.9928   1
  17  -3  -1 1170.27 36.6531   2
   3   1  17 1149.36 38.5174   1
   3  -1  17 1102.10 38.6057   1
   1   3  17 1186.55 37.1425   1
  -3  17  -3 2597.57 70.3224   1
   3  -3  17 2536.79 69.1861   1
   3   3  17 2558.64 65.8519   1
  -3   3  17 2538.34 63.1497   1
  17  -3   3 2535.34 67.2025   2
  -3   3 -17 2705.00 70.2869   2
  -1   5 -17 23.7759 9.29483   2
   5  -1  17 19.9378 9.20608   1
   1  -5  17 23.6969 10.9570   1
  -1   5  17 26.0521 7.52426   1
  17   1   5 35.7468 9.72159   2
  -5  -1 -17 34.6898 10.0583   2
   5   1  17 24.2736 9.38277   1
  -5   1 -17 28.1940 10.4179   2
  17  -1   5 25.5944 9.81616   2
  17  -5   1 22.8466 8.22732   2
   1   5  17 27.0173 8.42292   1
  -5  17  -1 16.4951 8.40867   1
  17  -5   3 65.9815 11.4819   2
  17  -3   5 39.7217 10.3311   2
   3  -5  17 45.0053 12.4656   1
   5  -3  17 46.7712 11.6752   1
   3   5 -17 55.3698 11.7978   1
   5   3 -17 42.9353 10.2925   1
   5  -3 -17 53.4481 8.67135   2
  -5  17  -3 60.7226 11.4365   1
  17  -5   5 106.450 12.8751   2
   5  -5 -17 104.098 9.56635   2
  -5  17   5 117.703 11.0620   1
   5   5  17 91.5489 11.7057   2
   5  -5  17 109.053 15.1900   1
  17  -5  -5 103.724 10.1777   2
   5   5 -17 109.538 14.2425   1
  17   1   7 519.646 26.9039   2
  17  -1   7 504.711 26.8648   2
   1   7 -17 548.768 28.2863   1
  -7   1 -17 543.800 27.8633   2
   7  -1  17 587.566 28.6938   1
   3   7  17 2614.25 65.9656   2
  -7  17   3 2493.12 62.3076   1
   7   3  17 2673.98 70.8409   2
   7  -3  17 2712.21 74.0812   1
   3   7 -17 2658.17 73.3698   1
  -7  17  -3 2741.75 70.4693   1
  17  -3   7 2556.39 71.7323   2
  17  -7  -3 2510.49 63.0968   2
   7  -3 -17 2703.50 62.7250   2
   3  -7  17 2886.92 76.5910   1
   7  -5 -17 141.295 10.2321   2
   5   7  17 153.613 14.2264   2
   5  -7  17 142.592 16.8410   1
   7  -5  17 147.606 17.1359   1
   7   5  17 141.050 14.6584   2
   7   5 -17 148.786 15.5269   1
  17  -7   5 141.361 15.1890   2
  17  -5   7 142.488 16.0991   2
  17  -5  -7 140.164 10.5863   2
   5   7 -17 130.778 15.7130   1
  17  -7  -5 133.881 10.5208   2
  -7  17   5 137.030 10.6558   1
   7   7 -17 1242.36 45.5849   1
   7  -7  17 1430.05 49.4395   1
  17  -7  -7 1162.44 32.3757   2
   7   7  17 1383.09 44.8003   2
  -7  17   7 1200.76 31.6687   1
   9   1 -17 188.958 15.1753   1
   1   9 -17 181.157 18.8891   1
  17   1   9 189.729 18.9088   2
  -1  17  -9 181.686 20.1255   1
  17  -1   9 185.189 18.3515   2
   3   9  17 979.143 34.8527   2
   9  -3 -17 977.668 30.3498   2
  -3  17  -9 980.364 41.2024   1
   9   3  17 1051.03 39.9284   2
  17   3   9 1047.87 40.8505   2
   9  -3  17 1072.09 41.4800   1
  17  -3   9 1016.51 40.4186   2
   3   9 -17 937.630 39.7762   1
  -3   9  17 1001.75 29.9829   1
   5  -9  17 28.4765 13.9567   1
   5   9  17 10.2690 9.17197   2
  -5  17  -9 14.4230 10.6353   1
   9  -5 -17 5.91447 5.19624   2
   9  -5  17 15.2684 11.0645   1
  17  -5   9 13.7742 10.2468   2
   5   9 -17 11.1776 10.2479   1
  -5   9  17 19.4695 6.55756   1
  17  -9  -5 7.99425 5.93351   1
   9   5  17 19.9658 11.1145   2
   9  -7  17 509.361 28.7743   1
   7  -9  17 482.581 29.6986   1
  -9  17   7 443.701 13.5277   2
   7   9 -17 515.129 30.1303   1
  17  -9   7 396.470 25.7998   1
  17  -9  -7 433.900 14.3931   1
  -7  17   9 458.985 14.1059   1
   7   9  17 423.724 24.4617   2
   9   7  17 482.260 27.2239   2
  -7  17  -9 457.601 28.1727   1
  17  -7  -9 428.893 14.8723   2
  17  -9   9 679.063 35.4367   1
   9  -9  17 731.757 37.5412   1
   9   9  17 641.519 32.1609   2
   9   9 -17 680.036 36.2824   1
 -11  17   1 191.712 13.8792   2
 -11  17  -1 197.101 15.3153   2
  11   1  17 185.549 19.1713   2
  -1  17 -11 170.331 19.5212   1
  11  -1 -17 173.727 13.5352   1
  17   1  11 248.394 21.3712   2
   1  11 -17 189.033 21.1350   1
  17  -1  11 190.670 19.5092   2
  17 -11  -1 170.645 14.5334   1
  11   1 -17 166.568 14.5953   1
  17 -11   1 176.205 15.4346   1
 -11  17   3 1235.03 33.6845   2
  17  -3  11 1233.44 46.5571   2
  17 -11  -3 1165.08 34.1600   1
 -11  17  -3 1213.70 41.5705   2
  17   3  11 1161.93 45.7308   2
  11   3  17 1174.60 45.1221   2
  11  -3  17 1167.50 45.9756   1
  17 -11   3 1127.19 40.7366   1
  -3  17 -11 1238.53 48.3979   1
   3  11 -17 1120.70 47.2227   1
  11   3 -17 1115.77 40.9666   1
  -3  11  17 1303.98 34.1155   1
  11   5  17 58.6776 12.9488   2
  11  -5  17 48.6212 13.9933   1
 -11  17   5 52.3600 5.89754   2
  17  -5  11 45.1933 12.6331   2
  17   5  11 54.0771 13.3672   2
  11  -5 -17 42.6095 6.09827   2
   5  11 -17 82.6864 16.0648   1
  -5  17 -11 45.1359 13.2526   1
  17 -11  -5 57.9402 7.09275   1
  11   5 -17 47.0845 12.3302   1
  -5  11  17 48.3651 6.59615   1
   7 -11  17 747.404 38.8283   1
  17   7  11 609.226 34.6559   2
   7  11 -17 725.857 38.0149   1
   7  11  17 739.009 32.4862   2
  11   7  17 701.737 34.4023   2
  11  -7  17 717.836 35.5813   1
  -9  11 -17 76.4929 17.1329   2
  11  -9  17 90.1360 18.3915   1
   9 -11  17 61.0377 17.4979   1
  17 -11   9 61.0703 14.9410   1
 -11  17  -9 90.7303 15.8215   2
  -9  17 -11 80.3210 16.6998   2
   9  11 -17 44.5821 17.0531   1
   9  11  17 105.076 16.2273   2
 -11   9 -17 67.3704 16.7017   2
  11   9  17 65.5003 14.9398   2
  17  -9  11 62.1786 16.3479   1
 -11  17 -11 1115.56 45.9244   2
  11  11  17 993.496 42.4994   2
 -11  11 -17 962.947 44.1608   2
  17 -11  11 1014.62 44.6901   1
  11 -11  17 1009.74 46.6047   1
  13   1 -17 44.9883 9.79867   1
  17   1  13 36.8875 12.3413   2
   1  13  17 51.3336 9.39661   2
   1  13 -17 42.1934 14.6687   1
  13  -1 -17 53.6458 8.85196   1
  17  -1  13 41.1768 12.0900   2
  17 -13   1 48.3297 11.1138   1
  -1  13  17 45.8689 8.43047   2
  13   1  17 61.3442 13.6980   2
   1  17 -13 46.8390 14.8935   1
  -1  13 -17 48.2227 14.7280   1
 -13  17   1 41.6003 7.98774   2
  17 -13  -1 43.2376 9.77624   1
  -1  17 -13 26.9936 12.9188   1
 -13  17  -1 61.2018 9.63909   2
  -3  17 -13 52.8948 14.6600   1
  13   3 -17 39.4566 10.7802   1
  13   3  17 41.5038 12.3917   2
  17  -3  13 43.6779 13.6140   2
  17 -13   3 77.0696 13.2092   1
 -13  17   3 60.7910 7.10197   2
   3  13 -17 55.6629 15.1089   1
  17 -13  -3 57.0664 8.97448   1
  -3  17  13 47.4854 6.99669   2
   3  13  17 41.8971 9.16376   2
  -3  13  17 48.9595 7.61625   1
  17   3  13 63.5051 13.9063   2
   5  13 -17 47.1994 15.1239   1
  13   5  17 61.6270 14.4388   2
  17 -13   5 49.4592 13.2297   1
  13   5 -17 49.5054 13.0074   1
  13  -5 -17 55.8378 6.53296   2
  -5  17  13 57.1761 5.58331   2
  -5  13  17 51.5399 6.23204   1
  -5  17 -13 64.6986 15.3688   1
   5  17 -13 72.1098 18.2242   1
  17   5  13 44.7218 13.6993   2
  17  -5 -13 64.0029 7.12269   1
  13  -5  17 24.9318 13.3065   1
   7  17 -13 88.6167 19.2228   1
  -7  13 -17 98.2567 16.6289   2
  17   7  13 103.180 16.4565   2
  17  -7  13 69.6901 16.1087   1
 -13   7 -17 77.8999 15.3750   2
  13  -7  17 83.4568 15.9178   1
   7  13 -17 77.9938 17.8676   1
  13   7 -17 77.5719 15.4997   1
  13   7  17 79.2768 15.0265   2
  17  -9  13 21.0240 12.7378   1
  -9  13 -17 38.9241 14.4853   2
   9  13 -17 32.6263 16.8708   1
 -13   9 -17 26.9061 12.9277   2
  -9  17 -13 36.8105 14.0495   2
   9  13  17 23.8298 11.5469   2
   9 -13  17 36.7821 17.0855   1
  13  -9  17 10.9950 13.5607   1
  13   9 -17 51.4866 16.9692   1
  13   9  17 23.1283 11.9809   2
  17   9  13 32.4604 13.1461   2
  13  11  17 126.856 17.6653   2
 -11  17 -13 133.711 19.1089   2
  11  13  17 147.955 18.2028   2
  17 -11  13 124.517 19.8363   1
  13 -11  17 172.741 22.3329   1
 -13  11 -17 123.962 18.2336   2
  11 -13  17 139.621 22.4208   1
  11  13 -17 125.420 20.8559   1
 -11  13 -17 135.314 19.8543   2
 -13  17 -13 47.9024 15.4960   2
  17 -13  13 58.7240 18.2856   1
  13  13  17 71.3337 16.0268   2
 -17  13 -13 65.0870 15.1986   2
  13 -13  17 86.6763 20.1769   1
  17 -15   1 762.752 31.6738   1
  17  -1 -15 757.288 29.5329   1
  15  -1 -17 732.683 27.8572   1
   1  17 -15 778.896 41.2902   1
  15   1  17 803.842 39.6458   2
 -15  17  -1 793.545 29.2088   2
  -1  17  15 741.253 26.1910   2
  -1  15 -17 754.183 40.0515   1
  17   1  15 698.929 37.0251   2
  15   1 -17 720.864 30.8214   1
  -1  17 -15 673.806 38.8593   1
   1  15 -17 767.119 40.3714   1
   1  15  17 713.763 28.0389   2
   1  17  15 732.448 28.1375   2
  17  -1  15 785.108 38.9880   2
  -1  15  17 743.446 26.4095   2
   3  15 -17 2757.64 85.8734   1
   3  15  17 2798.95 71.5619   2
  15   3 -17 2876.18 76.6357   1
   3  17  15 2787.19 70.9955   2
  17 -15   3 2830.39 75.4356   1
  15  -3 -17 2788.02 63.9884   1
  -3  17 -15 2748.86 85.4596   1
  -3  17  15 2797.88 61.9426   2
  17   3  15 2510.73 81.5717   2
  15   3  17 2596.88 81.2403   2
   3  17 -15 2679.53 86.4712   1
  17  -3 -15 2819.85 64.3985   1
   5  15  17 661.022 29.8929   2
  15   5 -17 615.632 32.8394   1
  -5  15  17 616.174 17.7045   1
  17 -15   5 585.289 31.3901   1
  17  -5 -15 634.214 18.7627   1
  15  -5  17 607.939 35.2462   1
   5  17 -15 536.875 36.8816   1
   5  15 -17 628.479 38.3488   1
  15   5  17 696.786 36.6243   2
  15  -5 -17 597.886 18.5107   2
  17   5  15 617.807 35.1925   2
  17   7  15 3017.82 88.3848   2
  -7  15 -17 2981.79 89.0920   2
  17 -15   7 2967.32 84.0566   1
   7  17 -15 2735.09 90.8513   1
 -17  15  -7 2932.93 79.8207   2
  17  -7  15 2749.87 86.7111   1
 -15  17  -7 3025.39 81.3962   2
  15  -7  17 2995.15 88.5089   1
  15   7  17 3038.40 87.3247   2
   7  15 -17 2822.38 90.5356   1
  15   7 -17 2868.70 84.8535   1
  -9  15 -17 697.888 38.7138   2
  15   9  17 712.774 38.6202   2
  -9  17 -15 689.992 39.2276   2
  17 -15   9 568.901 35.2566   1
  17  -9  15 738.953 39.1967   1
   9  15 -17 603.260 39.8395   1
 -17  15  -9 649.268 33.9395   2
  17   9  15 745.297 39.3217   2
 -15  17  -9 653.974 34.7513   2
 -15   9 -17 621.373 36.7421   2
   9  17 -15 618.103 40.5592   1
  15  -9  17 713.592 39.4611   1
  17 -11  15 1356.37 56.9454   1
  17  11  15 1530.15 58.2737   2
 -11  17 -15 1307.26 55.9214   2
  15 -11  17 1460.34 59.2932   1
  15  11  17 1487.50 57.0400   2
  11  15 -17 1454.53 61.8572   1
  13  15  17 111.689 18.3835   2
  15 -13  17 87.9053 19.3205   1
  17 -13  15 100.483 20.2133   1
  17  13  15 136.664 20.3969   2
  13 -15  17 73.2901 20.3758   1
  15  13  17 142.718 20.2900   2
  15  15  17 1114.21 51.0537   2
  15 -15  17 1129.57 55.8831   1
   1  17  17 837.663 31.4965   2
  17   1  17 827.143 43.6087   2
  17  -1 -17 924.861 32.7232   1
  17  -1  17 842.957 42.8031   2
  -1  17 -17 805.396 45.1444   1
  17   1 -17 803.931 34.2717   1
  -1  17  17 903.235 30.2792   2
   1  17 -17 878.330 45.6158   1
  17   3 -17 123.829 16.9770   1
   3  17  17 138.146 14.8796   2
  17  -3 -17 119.492 11.5760   1
  -3  17 -17 123.587 21.6704   1
   3  17 -17 165.446 22.6233   1
  17   3  17 138.181 19.7145   2
   5  17  17 106.476 13.9741   2
  17  -5 -17 88.8244 7.14120   2
  17   5  17 83.7359 17.1037   2
  17   5 -17 77.2747 16.0332   1
   5  17 -17 106.472 20.9823   1
 -17  17  -5 81.3689 13.8448   2
  17  -5  17 84.6423 19.2796   1
  -5  17  17 79.5731 5.84549   1
  17   7  17 3825.80 107.103   2
   7  17  17 3864.86 97.8154   2
  17  -7  17 4015.32 109.500   1
 -17  17  -7 3698.18 98.1294   2
   9  17  17 124.601 17.7846   2
  17 -17   9 113.029 21.8018   1
  17  -9  17 152.798 22.8941   1
  17   9  17 144.725 22.4791   2
 -17  17  -9 166.056 20.3504   2
 -17  17 -11 83.9764 18.0434   2
  17  11  17 62.8349 17.8157   2
  17 -17  11 91.4367 21.6865   1
  17 -11  17 93.9063 20.8193   1
  17  13  17 104.756 19.4717   2
  17 -17  13 79.0586 21.9765   1
  17 -13  17 97.3759 21.6900   1
  17  15  17 2390.08 82.4527   2
  17 -15  17 2427.23 86.3360   1
  17  17  17 65.3275 20.2755   2
   0   0 -18 28617.6 532.845   2
   0   0  18 28099.8 531.958   1
   0   2  18 9777.39 200.362   1
   2   0  18 9972.10 203.045   1
  -2   0  18 10017.3 203.500   1
   0  -2  18 10031.9 204.906   1
  -2   0 -18 10470.2 205.944   2
  18  -2   0 10054.5 202.108   2
   0   2 -18 9891.63 204.796   2
   2   2 -18 710.285 29.9206   2
   2   2  18 658.236 27.6607   1
  -2   2  18 646.133 27.1904   1
  -2  -2 -18 707.535 29.4205   2
  18  -2   2 630.274 27.9606   2
   2  -2  18 637.009 29.7614   1
  -2   2 -18 672.474 29.8085   2
  18   0   4 2356.72 66.2246   2
  -4   0 -18 2365.38 67.6428   2
   4   0  18 2401.94 65.6854   1
   0   4  18 2418.85 61.7362   1
   0  -4  18 2463.51 68.9426   1
   4  -2  18 2951.03 76.7597   1
   2   4  18 2873.72 72.4564   1
  18  -2   4 2996.67 76.6248   2
   2  -4  18 2985.91 78.3686   1
   2  -4 -18 2966.33 72.0454   2
   4   2  18 2819.71 74.4431   1
  18  -4   2 2949.23 74.9176   2
  -4   2 -18 3061.62 79.0319   2
   4  -2 -18 2993.72 71.6674   2
  -4  18  -2 3020.77 78.9658   1
  -2   4 -18 3015.80 78.3935   2
  18  -4  -4 11922.8 228.329   2
   4  -4  18 11647.5 238.191   1
   4  -4 -18 11710.6 228.171   2
  18  -4   4 11436.7 235.757   2
  -4   4 -18 11539.3 238.386   2
   6   0 -18 910.690 32.2892   2
   6   0  18 849.039 35.5024   1
  -6   0 -18 929.871 37.1724   2
  18   0   6 872.832 36.4414   2
  18   2   6 691.129 31.4694   2
  -2   6 -18 723.477 33.2512   2
   2  -6  18 698.184 33.6029   1
   6  -2  18 649.554 30.7651   1
  18  -2   6 685.358 31.3905   2
  -6  18   2 660.154 27.1367   1
  18  -6  -2 654.674 26.8860   2
  -6   2 -18 761.710 33.5331   2
   6  -2 -18 632.603 25.6673   2
  -4   6  18 4967.29 106.341   1
  18  -6   4 4834.10 113.828   2
   6  -4  18 4976.31 116.935   1
   4  -6  18 5101.51 118.872   1
  -4   6 -18 4937.63 117.898   2
   6  -4 -18 5033.43 105.918   2
   4   6 -18 4710.73 115.540   1
  -6   4 -18 5014.06 117.968   2
  18  -6  -4 4959.41 106.249   2
  -6  18   4 4978.62 106.816   1
  18  -4   6 4829.32 116.232   2
  -6  18   6 4839.22 105.130   1
  18  -6   6 5326.42 120.122   2
   6   6  18 5335.65 117.192   2
  18  -6  -6 4995.85 105.317   2
   6  -6  18 5098.47 121.072   1
   6   6 -18 4765.25 117.205   1
  -8  18   0 17492.2 338.645   1
  18  -8   0 17332.5 339.343   2
   0  18  -8 17810.4 352.764   1
  18   0   8 18092.2 348.165   2
   8  -2 -18 4333.49 94.2770   2
  18  -8  -2 4040.59 94.8181   2
  18  -2   8 4159.54 104.259   2
   2   8 -18 4323.38 106.304   1
  -8  18   2 4142.95 94.4256   1
  -2   8  18 4210.62 92.8115   1
  18   2   8 4263.90 104.531   2
   8   2 -18 4324.61 98.6676   1
   8  -2  18 4429.03 105.234   1
  -2  18  -8 4296.40 108.153   1
   2  18  -8 4129.18 109.959   1
  -8   2 -18 4287.51 106.317   2
  18  -4   8 1760.82 57.6668   2
  -4   8  18 1927.77 47.5381   1
  -4  18  -8 1876.13 60.2866   1
   4  -8  18 1969.93 62.5719   1
  18   4   8 1853.81 58.8795   2
   4   8  18 1829.83 52.8510   2
  18  -8  -4 1667.51 46.7737   2
   8   4  18 1789.18 56.1491   2
  -8  18   4 1770.48 46.7706   1
   8  -4 -18 1915.11 47.4646   2
   8  -4  18 1876.70 58.7126   1
   4   8 -18 1771.74 58.9994   1
   6   8  18 176.694 16.2001   2
  -8  18   6 184.229 11.3769   1
   8  -6  18 164.802 18.9298   1
   8   6  18 187.723 17.8157   2
   6  -8  18 201.300 20.8886   1
  18  -6   8 198.071 19.4548   2
  18  -6  -8 191.796 11.8439   2
   6   8 -18 174.821 18.3065   1
  -6  18  -8 189.725 18.9963   1
  -6  18   8 187.198 11.8584   1
   8  -8  18 8673.06 194.346   1
   8   8  18 8952.23 188.021   2
   0  10 -18 24395.9 458.384   1
  18 -10   0 23624.9 444.545   1
  10   0 -18 23980.0 442.940   1
  18   0  10 23372.7 455.715   2
  18   2  10 3081.05 83.5673   2
  18 -10  -2 2874.31 72.0332   1
  -2  18 -10 2784.20 84.3030   1
 -10  18   2 3209.04 71.7927   2
  10   2  18 3117.98 83.0093   2
   2  10 -18 3159.01 86.6601   1
  18 -10   2 2872.03 76.9656   1
  10   2 -18 3014.60 75.9099   1
  -2  10  18 3016.36 70.3030   1
   2  18 -10 2989.60 88.4805   1
  10  -2  18 3047.58 83.6473   1
  18  -2  10 3000.44 83.9627   2
 -10  18   4 129.620 10.1038   2
  -4  18 -10 75.9270 14.6979   1
  18  -4  10 83.1755 14.2601   2
  10   4  18 94.6647 14.7374   2
   4  18 -10 60.7321 16.4328   1
  18 -10  -4 85.6801 9.49531   1
  10  -4  18 151.034 17.8186   1
   4  10 -18 73.4218 16.0035   1
  18   4  10 80.3945 14.1918   2
  10   4 -18 79.7434 13.0909   1
  10  -4 -18 90.6376 9.00380   2
  -4  10  18 117.147 10.1472   1
  10   6  18 109.021 15.4481   2
   6 -10  18 129.964 19.7173   1
  18   6  10 132.656 17.9577   2
  10  -6  18 115.341 17.9666   1
  18 -10  -6 130.740 9.05952   1
  -6  18 -10 147.414 19.2924   1
   6  10 -18 119.768 17.1070   1
 -10  18   6 125.019 8.11078   2
  18  -6 -10 137.134 9.28310   2
  -6  18  10 114.592 8.54580   1
   6  10  18 166.890 16.3317   2
  10  -8  18 13257.1 273.142   1
   8  10 -18 13056.5 275.480   1
   8 -10  18 13141.9 275.343   1
 -10   8 -18 13166.4 273.114   2
  -8  10 -18 13379.0 274.131   2
   8  10  18 13143.6 266.244   2
  10   8  18 12940.7 268.107   2
 -10  18 -10 7685.62 172.728   2
  18 -10  10 7340.92 171.947   1
 -10  10 -18 7495.38 173.463   2
  10  10  18 7502.93 168.256   2
  10 -10  18 7917.99 176.142   1
  18 -12   0 216.286 16.4758   1
   0  12  18 236.322 15.3233   2
   0  12 -18 182.039 21.4490   1
   0  18 -12 192.780 21.7683   1
  12   0 -18 227.347 16.0630   1
  18   0  12 217.840 21.2119   2
 -12  18   0 224.709 15.5205   2
   2  12  18 278.538 17.1986   2
  18  -2  12 257.473 22.5937   2
  12   2  18 239.202 21.7602   2
  18 -12  -2 261.253 16.0050   1
  -2  12  18 289.916 15.3484   1
 -12  18   2 313.812 15.8877   2
  18   2  12 312.547 23.7343   2
  12   2 -18 262.936 18.7646   1
  -2  18 -12 235.429 22.6853   1
   2  18 -12 284.155 25.6060   1
  18 -12   2 270.335 19.1995   1
  12   4  18 2012.44 64.2172   2
  18 -12  -4 1891.09 47.3459   1
  -4  12  18 1953.36 46.8310   1
  18  -4  12 1912.77 64.1636   2
   4  12 -18 1958.26 67.0069   1
  -4  18 -12 1943.32 67.1389   1
  12   4 -18 1951.89 59.8774   1
  12  -4  18 2119.64 66.0172   1
 -12  18   4 1932.21 45.9653   2
  18   4  12 1924.77 63.5142   2
   4  18 -12 1905.67 68.2540   1
  12  -4 -18 1982.01 47.6924   2
  18 -12   4 1881.27 58.9002   1
 -12  18  -6 1041.03 41.0502   2
  -6  12 -18 1086.81 46.5903   2
  -6  18  12 957.639 24.1665   1
   6  12 -18 1037.04 46.4819   1
   6  18 -12 1016.62 48.7979   1
  18  -6 -12 1016.74 25.6822   1
  18   6  12 1045.19 44.3792   2
  -6  18 -12 1041.77 45.8198   1
 -12   6 -18 1096.24 45.6372   2
  12   6  18 1057.83 43.5592   2
  18  -6 -12 1006.69 25.6832   2
  12  -6  18 963.702 43.6642   1
  -6  18  12 1017.88 23.5214   2
  12   6 -18 1068.60 43.3241   1
  18 -12   6 977.010 41.4059   1
   8 -12  18 194.250 22.6738   1
  12   8 -18 195.707 22.0774   1
  12  -8  18 192.647 21.2354   1
   8  12 -18 150.987 21.5775   1
  18  -8  12 182.339 21.9642   1
  18   8  12 200.494 21.5013   2
 -12   8 -18 173.847 20.8187   2
  12   8  18 177.540 19.7631   2
  -8  12 -18 194.466 21.2177   2
 -10  12 -18 271.706 25.1406   2
  10  12 -18 239.770 25.1708   1
 -10  18 -12 240.318 23.7136   2
  12 -10  18 263.739 25.0213   1
 -12  10 -18 231.250 22.7782   2
  10  12  18 294.187 22.6427   2
  12  10  18 278.230 23.6314   2
  10 -12  18 265.687 26.0790   1
  18 -10  12 247.504 24.1803   1
  18 -12  12 202.223 21.9783   1
  12 -12  18 218.514 24.9553   1
  12  12  18 171.618 20.0679   2
 -14  18   0 820.034 29.4512   2
   0  18 -14 742.374 39.7847   1
   0  14  18 758.382 28.0939   2
  18 -14   0 778.320 30.7537   1
  14   0 -18 735.885 29.5665   1
   0  14 -18 733.653 40.2773   1
  18   0  14 684.204 37.2565   2
 -14  18   2 2669.21 64.5270   2
  18  -2  14 2918.93 85.0632   2
  14   2  18 2972.49 85.2900   2
  -2  18  14 2855.15 65.1876   2
  14   2 -18 2812.26 74.6695   1
   2  18 -14 2822.99 87.8216   1
  14  -2 -18 2850.65 67.4907   1
  -2  18 -14 2730.06 84.9699   1
  18   2  14 2709.70 82.9149   2
   2  14  18 2982.11 72.3389   2
   2  14 -18 2792.45 85.9243   1
   4  18 -14 2891.14 89.7398   1
  14   4  18 2655.74 82.3308   2
   4  14 -18 2767.48 86.7220   1
  18  -4 -14 2803.46 63.6386   1
  14  -4 -18 2934.33 63.9653   2
  18   4  14 2846.03 84.1393   2
  14  -4  18 2788.29 85.1351   1
  -4  18 -14 2769.70 86.4289   1
  18 -14   4 2766.19 77.3618   1
   4  14  18 2905.26 74.5618   2
  -4  14  18 2887.48 62.1567   1
  14   4 -18 2809.22 78.0886   1
  -4  18  14 2795.03 61.0755   2
  14   6  18 4497.19 105.676   2
  18 -14   6 3970.78 98.4425   1
  18   6  14 4263.69 105.076   2
  -6  14 -18 4110.49 106.161   2
  14  -6  18 4419.91 106.626   1
  14   6 -18 4166.94 100.469   1
   6  14 -18 4001.58 107.388   1
   6  18 -14 3853.32 108.342   1
 -14  18  -6 4063.29 96.0034   2
   6  14  18 4026.08 94.6329   2
  -8  14 -18 1727.48 63.3281   2
  14   8  18 1795.82 61.9532   2
 -14   8 -18 1573.38 60.7992   2
  18   8  14 1841.90 64.3134   2
  18 -14   8 1748.63 61.1816   1
  18  -8  14 1690.10 62.9456   1
 -14  18  -8 1571.48 57.4022   2
  14   8 -18 1720.87 62.2701   1
   8  18 -14 1637.79 67.2728   1
   8  14 -18 1829.81 67.7139   1
  14  -8  18 1681.71 62.5053   1
 -10  18 -14 2503.11 81.1023   2
  10  14 -18 2317.52 81.8986   1
  14 -10  18 2531.37 81.6667   1
  14  10  18 2568.48 79.2311   2
  18  10  14 2573.27 80.6863   2
 -14  18 -10 2420.61 76.7267   2
  18 -10  14 2347.84 78.7290   1
  10 -14  18 2777.44 86.7039   1
  14  10 -18 2388.09 80.1800   1
  14  12 -18 1253.43 57.6379   1
  18 -12  14 1349.02 57.4657   1
  12 -14  18 1478.54 61.8166   1
  18  12  14 1479.63 59.1423   2
  14  12  18 1331.85 54.8203   2
  14 -12  18 1407.70 59.1029   1
 -12  18 -14 1458.05 58.2472   2
  14  14  18 2560.08 83.0644   2
  14 -14  18 2743.60 90.4478   1
  18   0  16 1146.00 51.4597   2
  16   0 -18 1275.98 41.6264   1
  16   0  18 1192.45 52.0858   2
   0  18  16 1269.57 39.3234   2
   0  16 -18 1322.15 57.1342   1
  18   0 -16 1276.44 43.0884   1
   0  16  18 1350.50 40.0329   2
   0  18 -16 1237.17 54.5193   1
   2  18  16 86.6221 11.7071   2
  18   2  16 99.8674 18.1879   2
   2  16 -18 108.440 19.8836   1
  16   2  18 91.4844 18.5213   2
  18  -2  16 86.5393 17.4064   2
   2  16  18 107.832 13.4792   2
  16  -2 -18 98.5889 11.3538   1
  -2  16 -18 76.3332 19.2585   1
  18  -2 -16 98.3333 11.4248   1
   2  18 -16 77.4083 17.6301   1
  -2  18  16 82.6877 9.77642   2
  16   2 -18 90.7055 14.8871   1
  -2  18 -16 61.1069 18.2360   1
   4  16 -18 2843.99 90.3296   1
  -4  16  18 2949.37 62.1397   1
  18 -16   4 2758.50 79.8092   1
  16  -4  18 2867.58 86.8914   1
  16   4 -18 2830.42 80.0769   1
  -4  18 -16 2625.03 87.3359   1
   4  18 -16 2674.34 89.9909   1
   4  16  18 3066.58 76.5625   2
  18   4  16 2853.20 87.1004   2
  18  -4 -16 2745.18 62.9399   1
  16   4  18 2910.06 87.4649   2
   4  18  16 2871.66 75.0178   2
   6  18  16 966.787 39.0176   2
 -16  18  -6 895.020 39.1943   2
  18  -6  16 1048.88 48.6916   1
  16  -6  18 952.743 46.9493   1
   6  16  18 1024.80 39.9966   2
  18   6  16 942.068 45.4423   2
  16   6 -18 822.112 41.5123   1
  18 -16   6 939.699 43.1805   1
  16   6  18 924.404 44.8055   2
 -16  18  -8 437.829 28.2975   2
  18   8  16 413.414 30.8302   2
   8  16  18 428.091 27.4098   2
  18 -16   8 418.842 31.0914   1
  18  -8  16 411.320 32.4021   1
  16   8  18 405.563 30.5970   2
 -18  16  -8 428.701 27.5156   2
  16  -8  18 378.160 31.3572   1
  18  10  16 1853.48 67.4720   2
  16  10 -18 1599.64 65.0880   1
 -18  16 -10 1809.54 62.5204   2
  18 -16  10 1682.64 65.4628   1
  10  16  18 1796.79 61.7966   2
 -16  18 -10 1742.74 61.9818   2
  16  10  18 1697.43 64.3802   2
  18 -10  16 1776.52 67.4148   1
  16 -10  18 1869.03 68.6117   1
  18 -12  16 112.440 22.0003   1
  18 -16  12 112.165 23.7891   1
  16 -12  18 134.314 23.6470   1
  18  12  16 92.8947 19.1139   2
  16  12  18 125.408 21.0597   2
  16  14  18 1185.68 54.4483   2
  16 -14  18 1245.57 59.3764   1
  18  14  16 1347.47 58.4481   2
  14 -16  18 1237.50 59.8778   1
  18 -14  16 1352.02 60.0231   1
  16 -16  18 314.134 34.2690   1
  18  16  16 281.648 29.0329   2
  18   0  18 15543.2 326.470   2
  18   0 -18 15432.9 306.459   1
   0  18  18 15910.4 302.425   2
  18   2 -18 3283.17 85.4161   1
  18   2  18 3258.29 97.2034   2
  18  -2 -18 3138.48 75.6846   1
   2  18  18 3218.32 79.8751   2
  -4  18  18 234.331 11.8827   1
   4  18  18 222.672 18.4173   2
  18   4 -18 230.277 21.6610   1
  18   4  18 225.721 24.1324   2
  18   6  18 68.0946 16.7512   2
  18   6 -18 44.2246 15.5226   1
   6  18  18 45.7620 12.7618   2
 -18  18  -6 51.5250 13.8877   2
  18  -6  18 44.0875 17.0659   1
 -18  18  -8 8290.97 183.267   2
   8  18  18 8358.28 181.128   2
  18  -8  18 8346.86 192.703   1
  18   8  18 8428.60 193.345   2
  18 -10  18 7281.45 178.067   1
 -18  18 -10 7353.82 170.258   2
  10  18  18 7071.70 166.966   2
  18  10  18 7483.77 178.264   2
  12  18  18 268.986 25.7472   2
  18 -12  18 303.698 31.3440   1
  18  12  18 280.203 28.8170   2
  18 -14  18 1000.57 53.5888   1
  14  18  18 891.538 46.6287   2
  18  14  18 973.701 50.5004   2
  -1  -1  19 1486.33 48.2426   1
  -1   1  19 1413.41 45.7699   1
   1   1  19 1440.93 45.8595   1
  -1  -1 -19 1444.22 47.0585   2
  -1   1 -19 1389.02 46.9600   2
   1  -1  19 1468.31 47.7727   1
   1   1 -19 1485.55 47.0745   2
  19  -1   3 986.353 37.8942   2
   3  -1  19 1010.90 37.8228   1
   1  -3  19 977.333 38.7714   1
  -1   3  19 1090.36 36.4133   1
  -3   1 -19 1059.63 39.9624   2
   3   1  19 1032.51 37.9525   1
   1   3  19 1044.92 35.9446   1
  -1   3 -19 1049.90 39.5170   2
   3   3  19 1823.62 54.2331   1
  19  -3   3 1796.02 55.1356   2
   3  -3  19 1882.00 58.1141   1
   3  -3 -19 1956.67 53.1025   2
  -3   3 -19 1987.45 59.2805   2
   1  -5  19 5.70212 11.0712   1
   1   5  19 26.2312 9.48987   1
   5  -1 -19 18.2066 8.33249   2
  -1   5 -19 16.6408 10.3313   2
   5  -1  19-1.67554 9.80478   1
   1   5 -19 27.1339 10.6813   2
  19   1   5 25.2932 11.1296   2
  -5  -1 -19 33.4568 11.7396   2
  -5   1 -19 10.2116 10.5241   2
  19  -1   5 20.8205 10.4214   2
  19  -5  -1 17.8318 8.67666   2
   5   1  19 3.28550 9.86801   1
   5  -3  19 15.8156 10.8287   1
  -5  19   3 44.6977 10.3829   1
   3  -5  19 65.8896 14.4117   1
  -3   5 -19 17.0819 10.2928   2
  19  -5  -3 23.1072 7.96661   2
   5   3  19 7.08088 9.37541   1
   3   5  19 25.0075 9.84783   1
  -5   3 -19 44.7672 11.8345   2
   5  -3 -19 26.1073 8.29136   2
  19  -3   5 35.7881 11.8332   2
   5  -5  19 945.939 39.3215   1
  19  -5  -5 838.231 29.8530   2
   5  -5 -19 888.877 30.1657   2
  -5   5 -19 860.865 37.9363   2
  -5  19   5 836.440 30.7746   1
  19  -5   5 836.653 35.8493   2
  19  -7  -1 2871.44 72.6182   2
  19  -7   1 2649.77 73.4604   2
  19  -1   7 2822.15 79.5818   2
   7  -1 -19 3038.43 72.0431   2
  -7   1 -19 2970.60 80.7840   2
  19   1   7 2909.40 79.1723   2
  -1  19  -7 3040.00 83.7536   1
  -1   7 -19 2851.21 80.2079   2
   1  19  -7 2959.65 84.6433   1
  -7  19  -1 2768.43 74.2664   1
   7   1  19 2819.86 77.7639   1
  -7  19   1 2748.43 72.0515   1
   7  -1  19 3051.90 79.9493   1
  -3   7 -19 968.063 41.0031   2
   3  -7  19 1095.97 44.0361   1
  19   3   7 1078.79 42.0386   2
  -3  19  -7 963.865 42.4785   1
   3   7 -19 1015.62 41.8697   1
   7   3 -19 1010.30 38.5002   1
  -7   3 -19 1027.25 41.7324   2
   7  -3 -19 1044.71 33.9134   2
  -3   7  19 1086.30 33.9546   1
  19  -3   7 998.120 40.8397   2
   7  -3  19 1002.77 40.8344   1
  -7  19   3 990.284 34.3359   1
  19  -7  -3 1015.20 34.4978   2
  19  -5   7 189.087 19.2837   2
   5   7 -19 206.099 20.1627   1
   7  -5  19 212.146 19.7649   1
   5   7  19 171.178 16.1361   2
   5  -7  19 177.778 19.4250   1
   7   5  19 183.154 17.5103   2
  19  -7  -5 152.064 12.7884   2
  -5  19   7 197.132 14.1424   1
  19  -5  -7 201.848 13.1581   2
  -7   5 -19 201.683 20.0193   2
   7  -5 -19 196.653 12.8727   2
  -5  19  -7 184.903 19.1522   1
  -5   7 -19 231.271 20.9987   2
  -7  19   5 190.519 13.1402   1
   7   7  19 3623.02 90.6014   2
  -7  19  -7 3529.95 94.2766   1
   7  -7  19 3782.91 96.9586   1
  -7   7 -19 3639.99 96.5152   2
  19  -7  -7 3343.33 77.5172   2
  -7  19   7 3567.51 76.8492   1
   1  19  -9 47.3988 16.9926   1
   9  -1  19 52.6089 14.3319   1
  19   1   9 73.5962 15.7244   2
  -1  19  -9 41.1328 15.7644   1
  19  -1   9 49.7901 14.0953   2
  -1   9  19 56.5885 10.4125   1
  -3   9  19 25.9378 8.09715   1
   9  -3  19 33.7934 12.3857   1
   9  -3 -19 26.5486 7.52721   2
  19  -3   9 14.3744 11.5517   2
   3   9 -19 40.8143 14.5707   1
  -3   9 -19 28.8131 12.5146   2
  19   3   9 18.2688 11.3664   2
  -3  19  -9 31.7521 12.9311   1
  -9   3 -19 32.3195 12.2237   2
   3  19  -9 34.5773 16.4967   1
   9   3 -19 32.6078 10.1088   1
  -5  19  -9 76.2348 15.5066   1
   5   9 -19 105.752 16.4871   1
   9   5  19 112.573 15.8857   2
  -5   9 -19 102.949 15.8022   2
  19  -5   9 82.3012 15.3898   2
   9   5 -19 85.6385 14.1676   1
  -9   5 -19 104.684 15.9635   2
   9  -5 -19 95.5355 9.45909   2
   9  -5  19 59.8813 14.5752   1
   5  -9  19 76.9790 16.3673   1
  19   5   9 94.7689 14.9573   2
  19  -5  -9 101.416 9.77284   2
  -7   9 -19 72.3270 17.1442   2
   9  -7  19 85.7062 17.6442   1
  19  -7  -9 55.2811 7.75933   2
  -9  19   7 75.2335 7.41807   2
   7   9  19 89.2283 14.5162   2
   7  -9  19 98.0679 19.1179   1
   9   7  19 74.0204 15.0908   2
  19  -9  -7 68.6251 8.04422   1
   7   9 -19 81.8147 16.6762   1
  -7  19  -9 72.7951 16.9925   1
  -7  19   9 74.6282 7.83430   1
  -9   7 -19 89.2079 16.6581   2
  19  -9   9 187.692 21.7211   1
  -9   9 -19 201.057 21.9515   2
   9  -9  19 219.938 23.8527   1
   9   9  19 215.282 20.6569   2
 -11  19   1 674.392 26.8857   2
  -1  11  19 676.176 25.7856   1
 -11  19  -1 621.353 28.4873   2
  -1  19 -11 591.556 35.4551   1
   1  11 -19 625.240 35.7675   1
  11   1 -19 635.158 28.2570   1
  19 -11   1 660.269 30.0158   1
  19 -11  -1 617.601 27.0077   1
  19   1  11 649.459 34.0338   2
  19  -1  11 619.316 33.7478   2
   1  19 -11 598.152 35.6571   1
  11  -3 -19 1401.80 40.6029   2
  19  -3  11 1346.27 52.1409   2
   3  11  19 1356.28 44.7580   2
  11   3  19 1476.82 52.8367   2
  11  -3  19 1474.44 53.6235   1
   3  11 -19 1489.35 56.1130   1
  19   3  11 1376.24 52.8193   2
  19 -11   3 1428.71 49.6098   1
   3  19 -11 1497.35 58.0477   1
  11   3 -19 1446.42 47.9315   1
  19 -11  -3 1463.29 41.6406   1
  -3  19 -11 1412.55 54.9135   1
  -3  11  19 1519.89 40.0521   1
 -11  19   3 1443.64 39.8996   2
  -5  11  19 33.9931 7.45757   1
  19 -11   5 36.6432 12.9490   1
  19   5  11 22.4475 11.9814   2
  11  -5  19 26.9376 13.6624   1
  11   5  19 31.0894 12.6093   2
  -5  11 -19 48.6444 14.6813   2
   5  11 -19 31.4309 14.2852   1
  19  -5  11 28.8734 12.8417   2
 -11   5 -19 34.3974 12.7709   2
  11  -5 -19 33.8088 6.55074   2
  11   5 -19 31.9196 12.2633   1
   5  19 -11 32.6621 16.6400   1
  -5  19 -11 54.4870 15.7346   1
  19 -11  -5 36.1170 7.54337   1
 -11  19   5 49.9198 6.76735   2
  11  -7  19 643.895 35.7495   1
   7  11 -19 709.892 38.2241   1
 -11  19  -7 684.379 35.0992   2
  19   7  11 662.260 35.8738   2
 -11   7 -19 626.178 35.9918   2
   7 -11  19 710.065 38.6572   1
  11   7 -19 647.867 34.8321   1
  11   7  19 683.374 34.7595   2
  -7  11 -19 697.004 37.2586   2
  19  -7 -11 667.175 18.5513   2
   9  11  19 1.03595 12.5527   2
  -9  11 -19-1.29545 12.9876   2
  11   9  19 8.89975 13.0888   2
   9 -11  19 6.70798 14.5690   1
 -11   9 -19 11.5234 13.2086   2
  11   9 -19 1.28222 14.5070   1
  11  -9  19 23.1894 14.6248   1
  19  -9  11 4.93500 13.1098   1
  11 -11  19 1464.06 58.9210   1
  11  11  19 1420.43 53.4170   2
 -11  11 -19 1431.09 57.0264   2
  -1  19 -13 1080.63 49.8984   1
   1  13  19 1245.72 39.4844   2
   1  13 -19 1235.84 52.4951   1
 -13  19  -1 1170.53 40.3125   2
  19 -13   1 1280.03 42.7006   1
  13  -1 -19 1198.70 38.6557   1
   1  19 -13 1159.41 52.0664   1
  19 -13  -1 1187.53 39.1794   1
 -13  19   1 1207.19 37.6374   2
  13   1 -19 1177.01 40.7012   1
  19   1  13 1106.45 48.0054   2
  19  -1  13 1225.65 49.7130   2
  19  -3  13 930.763 43.9369   2
  13  -3 -19 911.778 29.7109   2
  19 -13   3 890.453 37.3387   1
  19 -13  -3 950.130 30.7903   1
  19   3  13 973.446 43.6028   2
  -3  19 -13 852.452 43.5141   1
  13  -3  19 916.465 42.8376   1
 -13  19   3 921.852 28.6818   2
  13   3  19 975.892 44.1287   2
  -3  13  19 897.749 28.6258   1
   3  13 -19 885.365 43.8409   1
  13   3 -19 885.559 36.9593   1
   3  19 -13 940.454 46.6308   1
   3  13  19 962.458 35.2290   2
  13  -5  19 47.1073 15.1754   1
   5  13  19 18.6978 10.3099   2
 -13  19  -5 42.0376 12.2173   2
  13   5 -19 25.0008 12.0878   1
  13   5  19 25.8768 13.4917   2
  -5  13  19 36.3664 6.87664   1
  -5  13 -19 17.3815 14.4859   2
  19   5  13 23.3634 12.4440   2
   5  13 -19 35.8884 16.0500   1
   5  19 -13 33.1617 17.5206   1
  -5  19  13 31.3320 5.69926   2
  13  -5 -19 37.7627 6.47554   2
  -5  19 -13 39.8225 15.8990   1
  19 -13   5 17.8990 12.7802   1
  19  -5 -13 36.9763 7.65478   1
   7  19 -13 2716.13 90.4204   1
  -7  13 -19 2823.46 85.4092   2
  19 -13   7 2719.57 79.6897   1
   7  13 -19 2765.52 87.0966   1
  19   7  13 2939.11 86.3339   2
   7  13  19 2735.08 76.4518   2
  13   7 -19 2679.12 81.8864   1
 -13  19  -7 2619.27 78.3143   2
 -13   7 -19 2733.60 84.9625   2
  13   7  19 2796.98 83.0286   2
  13  -7  19 2699.92 84.1370   1
  13   9  19 106.413 17.9908   2
  13  -9  19 70.8552 17.8784   1
 -13  19  -9 84.3074 16.5606   2
  -9  19 -13 60.3609 16.9290   2
   9  13 -19 61.9571 18.6504   1
  13   9 -19 59.0221 17.0230   1
  19   9  13 64.2493 16.4345   2
   9 -13  19 66.3342 19.3676   1
  19 -13   9 73.5246 17.3950   1
  19  -9  13 88.7078 18.2659   1
  11 -13  19 800.165 44.8830   1
  13  11 -19 724.740 42.0466   1
  13  11  19 809.650 40.6348   2
  19  11  13 880.093 44.1403   2
  13 -11  19 734.973 42.2455   1
  19 -11  13 821.633 43.0596   1
 -13  19 -11 831.503 42.3356   2
  13  13  19 1452.05 58.8592   2
  13 -13  19 1540.63 63.4269   1
   1  15  19 121.377 13.3453   2
  19   1  15 124.504 19.6535   2
 -15  19   1 127.895 12.1209   2
  -1  19 -15 105.221 20.2424   1
  19  -1  15 117.607 19.3727   2
  15   1  19 111.842 19.4786   2
   1  19  15 135.889 13.3511   2
  -1  19  15 123.532 11.5643   2
  15  -1 -19 106.594 12.6077   1
  -1  15 -19 121.843 21.1268   1
   1  19 -15 108.624 20.5422   1
  19 -15   1 112.488 15.2070   1
   1  15 -19 109.145 20.3181   1
  15   1 -19 126.785 14.8305   1
  15   3  19 169.815 20.7809   2
  19  -3 -15 137.158 12.4480   1
   3  15 -19 155.510 22.6126   1
  19 -15   3 168.253 18.4187   1
   3  19 -15 136.370 22.4153   1
  15   3 -19 190.087 18.1322   1
  19  -3  15 157.789 20.3163   2
  -3  19 -15 188.412 23.4391   1
  -3  15  19 157.850 12.0643   1
  -3  19  15 152.499 11.0652   2
  15  -3  19 130.779 20.3059   1
  19   3  15 168.152 20.5900   2
   3  15  19 171.231 15.8981   2
  15   5  19 174.871 21.0951   2
   5  15 -19 206.198 24.3388   1
  19 -15   5 145.533 18.8230   1
  -5  15  19 190.041 9.70440   1
 -15  19  -5 211.731 19.2870   2
  19  -5 -15 142.680 9.45112   1
  19   5  15 190.541 22.7633   2
   5  15  19 194.097 17.8468   2
  15   5 -19 194.329 19.9656   1
  15  -5 -19 148.695 9.30717   2
  15  -5  19 145.773 20.6040   1
 -15  19  -7 379.934 26.5445   2
  15   7 -19 320.308 26.4476   1
   7  15  19 347.565 24.4734   2
  19  -7  15 386.175 30.2872   1
  19   7  15 349.630 29.1130   2
  15  -7  19 338.943 28.6564   1
  15   7  19 386.683 29.8221   2
  19 -15   7 367.117 27.9502   1
  15   9  19 27.2227 15.1515   2
  15   9 -19 36.1789 16.1242   1
  19  -9  15 10.0868 14.7412   1
  19 -15   9 13.1282 16.4599   1
  19   9  15 18.4137 14.5786   2
  15  -9  19 22.6648 16.1507   1
   9  15  19 17.6896 12.2351   2
 -15  19  -9 18.4739 13.7071   2
  19 -11  15 239.879 26.5080   1
  19  11  15 306.037 27.2735   2
  15 -11  19 324.795 30.0444   1
  15  11 -19 287.777 28.2186   1
 -15  19 -11 269.893 26.0400   2
  15  11  19 308.204 27.1333   2
  19 -15  11 259.993 27.4406   1
  15 -13  19 267.717 29.1674   1
  19 -15  13 202.960 27.0273   1
  19  13  15 220.806 26.1835   2
  15  13  19 196.098 23.8136   2
  13 -15  19 225.628 28.4048   1
  15 -15  19 7.15075 19.6380   1
  19  15  15 42.5723 18.8486   2
  17  -1 -19 62.9639 11.9886   1
   1  17  19 56.5594 11.9551   2
  19   1  17 76.5375 19.8953   2
  -1  17  19 58.5491 10.3331   2
  19  -1  17 56.3581 17.3960   2
  17   1  19 27.9182 16.0357   2
  19   1 -17 61.6049 13.9389   1
   1  19  17 67.6567 12.2485   2
  19  -1 -17 55.6698 11.8488   1
  17   1 -19 72.1258 13.6554   1
  -1  19  17 63.8013 10.5677   2
  -3  19  17 222.140 13.0410   2
  17   3  19 230.492 25.0861   2
  19   3 -17 194.964 20.0558   1
  -3  17  19 211.577 13.2378   1
   3  19  17 239.847 18.3402   2
  17   3 -19 231.323 20.6646   1
   3  17  19 228.899 18.3991   2
  19  -3 -17 211.483 13.9765   1
  19   3  17 208.594 23.8246   2
  19   5  17 28.6495 14.9849   2
  17   5  19 26.9853 14.3582   2
  19 -17   5 10.3306 14.2036   1
 -17  19  -5 1.94559 8.67832   2
   5  19  17 25.3105 10.9673   2
  17  -5 -19 15.5163 4.47628   2
  17   5 -19 4.63410 12.3365   1
  17  -5  19 15.9397 15.2410   1
   5  17  19 17.4961 10.8031   2
  17   7  19 90.8780 19.4573   2
  17  -7  19 67.6220 18.8397   1
  17   7 -19 71.2718 17.6171   1
   7  17  19 125.789 17.0126   2
   7  19  17 91.7863 15.5343   2
  19 -17   7 108.237 19.7242   1
 -17  19  -7 87.3969 16.1126   2
  19  -7  17 70.2691 19.0856   1
  19   7  17 91.9688 19.4468   2
  19 -17   9-4.23818 18.4942   1
  19  -9  17-3.03134 17.6831   1
  17  -9  19 6.11990 18.3170   1
   9  19  17-5.77557 13.0971   2
 -17  19  -9 6.38435 14.5251   2
   9  17  19 8.06100 13.8775   2
  19   9  17 10.7808 16.5779   2
  17   9 -19 2.93251 15.6756   1
  17   9  19 8.96601 15.9996   2
  19 -17  11 240.490 29.1276   1
  19 -11  17 248.471 28.7138   1
  11  19  17 240.556 24.6483   2
  17 -11  19 213.520 27.5904   1
  11  17  19 286.113 26.2369   2
  19  11  17 308.519 29.9274   2
  17  11  19 263.857 27.5002   2
  19 -17  13 121.735 24.2905   1
  17 -13  19 105.956 23.6590   1
  13  17  19 106.627 19.3154   2
  19 -13  17 136.662 25.1523   1
  13  19  17 98.4716 18.4362   2
  19  13  17 97.2930 20.1327   2
  17  13  19 110.972 20.8340   2
  15  17  19 23.5415 15.6613   2
  19 -17  15 10.9890 20.7850   1
  15  19  17 31.5665 16.5618   2
  17  15  19 44.4447 19.1113   2
   1  19  19 8.11249 9.57367   2
  19   1 -19 12.5899 11.1462   1
  -1  19  19 20.8881 9.45815   2
  19  -1 -19 17.7658 9.82825   1
  19   1  19 16.8296 16.4805   2
  19   3 -19 129.651 18.4668   1
  19   3  19 138.949 21.7690   2
   3  19  19 164.173 16.5668   2
  19   5  19 13.9669 15.0693   2
  19   5 -19 57.1613 14.7918   1
  19  -5  19 26.8456 16.6352   1
   5  19  19 14.4834 11.1345   2
  19   7 -19 4.13026 14.6069   1
  19  -7  19 22.6264 18.5695   1
  19   7  19 28.8501 17.4808   2
   7  19  19 35.7032 13.7788   2
  19  -9  19 54.1655 22.5363   1
 -19  19  -9 47.2453 16.8378   2
  19   9 -19 40.0195 18.6054   1
   9  19  19 61.8191 16.6192   2
  19   9  19 39.2485 19.2674   2
  19 -11  19 322.687 33.6534   1
  11  19  19 389.103 29.8200   2
  19  11  19 439.629 35.5471   2
  13  19  19 23.8453 15.7757   2
   0   0  20 39402.4 732.606   1
  -2   0  20 1800.30 55.1278   1
   2   0  20 1711.86 53.7525   1
  -2   0 -20 1778.77 55.9054   2
   0   2  20 1811.71 53.3732   1
   0   2 -20 1775.98 55.6126   2
   0  -2  20 1810.51 56.2352   1
   2  -2  20 46.5604 12.9311   1
   2   2  20 39.9897 10.7159   1
  20  -2   2 56.9545 11.4788   2
   2  -2 -20 44.9963 10.4949   2
  -2   2 -20 51.7014 11.7470   2
   0   4 -20 914.298 37.5677   2
  20   0   4 863.577 36.2361   2
  -4   0 -20 911.190 37.5811   2
   4   0  20 813.764 34.7950   1
   4   0 -20 836.029 32.9811   2
   2  -4  20 633.612 32.0657   1
  20  -4  -2 604.030 26.8809   2
   2   4 -20 605.098 30.2726   2
   4  -2  20 535.415 28.5082   1
   2  -4 -20 609.397 26.8580   2
  -4   2 -20 639.494 31.4503   2
   4   2  20 567.819 27.8055   1
   4  -2 -20 594.151 26.1921   2
   2   4  20 568.018 26.8911   1
  20  -2   4 595.034 29.1686   2
  -2   4 -20 609.701 30.7819   2
  -4  20   2 603.953 28.5546   1
  20  -4  -4 141.244 13.2272   2
   4   4  20 154.387 15.2866   1
   4  -4 -20 113.280 12.3043   2
  -4  20   4 136.779 14.5626   1
   4  -4  20 171.073 18.6428   1
  20  -4   4 147.099 16.3083   2
  -4   4 -20 112.650 15.4722   2
   6   0 -20 3677.46 88.1434   2
  -6   0 -20 3696.21 95.2775   2
  -6  20   0 3497.72 89.6821   1
   0  20  -6 3738.68 99.2477   1
   0   6 -20 3568.31 94.5056   2
  20   0   6 3736.01 94.4840   2
   6   0  20 3590.39 92.8602   1
  20  -6   0 3788.19 90.6242   2
  -2   6 -20 141.268 17.1487   2
  -6  20   2 165.604 15.7013   1
   6   2  20 128.652 15.7510   1
  20   2   6 110.872 16.0150   2
  -2   6  20 141.608 13.9131   1
  -6   2 -20 143.638 16.5481   2
  20  -2   6 151.684 17.2965   2
  20  -6  -2 157.077 14.7787   2
   6  -2 -20 150.449 13.3047   2
   2  -6  20 126.072 17.5339   1
   6  -2  20 130.982 16.5721   1
  -2  20  -6 168.806 19.9872   1
   6  -4 -20 138.480 12.7455   2
  -4  20  -6 144.985 17.7494   1
   6  -4  20 161.357 18.2762   1
  20  -4  -6 136.658 12.5128   2
   4  -6  20 135.536 18.0965   1
  -6  20   4 159.453 14.2497   1
  -4   6  20 134.618 13.6648   1
  20  -6  -4 153.657 13.6961   2
  -4   6 -20 167.119 18.8818   2
  20  -6  -6 800.190 28.9751   2
  -6  20   6 850.860 30.0248   1
  -6   6 -20 821.944 38.8148   2
   6  -6  20 900.985 40.7058   1
  -8  20   0 13230.7 265.557   1
  20  -8   0 13068.1 265.332   2
   8   0 -20 13084.6 263.431   2
   0  20  -8 13554.3 279.339   1
   8   0  20 13350.9 272.189   1
   0   8  20 14103.9 262.289   1
  20   0   8 12998.5 272.793   2
  -8   2 -20 1763.08 58.1847   2
  -2   8  20 1680.69 46.4922   1
  -2   8 -20 1603.36 57.5954   2
  20  -8  -2 1600.20 48.5951   2
  20  -8   2 1671.31 53.0551   2
  20   2   8 1654.81 56.0819   2
  -2  20  -8 1568.97 58.0318   1
  -8  20   2 1551.38 47.8910   1
   2  20  -8 1755.30 61.7878   1
   8  -2  20 1506.36 54.2316   1
  20  -2   8 1618.42 56.0812   2
   8  -2 -20 1598.22 46.6754   2
  -4  20  -8 672.112 35.4377   1
   8  -4  20 609.155 32.4358   1
  20   4   8 653.677 33.3329   2
  20  -8  -4 616.142 26.0979   2
  -8   4 -20 657.999 34.3332   2
   4   8 -20 647.197 34.4670   1
  -4   8  20 703.033 26.9289   1
  -8  20   4 639.456 25.9073   1
   8  -4 -20 655.673 25.5818   2
   8   4 -20 672.731 31.5370   1
   4  -8  20 643.615 35.5225   1
  20  -4   8 640.328 33.2507   2
  20  -8  -6 598.955 23.2508   2
  20  -6   8 560.926 31.7618   2
   8   6  20 574.132 30.2856   2
   8  -6  20 651.583 34.0910   1
   6  -8  20 622.534 34.6801   1
  -8  20   6 577.227 22.3868   1
  -6  20  -8 536.627 32.2594   1
  -8   6 -20 556.461 32.4799   2
  20  -6  -8 614.538 23.2529   2
   8   6 -20 578.382 31.7194   1
  -6  20   8 575.537 22.3851   1
  -6   8 -20 599.325 34.3246   2
   8   8  20 4543.66 113.384   2
  -8   8 -20 4632.83 119.946   2
   8  -8  20 4889.92 121.551   1
  10   0  20 6453.07 147.580   1
  20 -10   0 6056.50 138.289   1
   0  10  20 6440.09 134.762   1
  20   0  10 6462.63 148.953   2
   0  20 -10 6278.96 152.815   1
  10  -2 -20 1108.80 36.8283   2
  -2  20 -10 1158.86 49.2578   1
  -2  10 -20 1129.40 47.4575   2
  20 -10   2 1166.78 43.0615   1
  10   2 -20 1095.17 40.7043   1
  10  -2  20 1176.19 46.6971   1
  20   2  10 1150.60 46.9534   2
   2  10 -20 1121.23 48.1201   1
   2  20 -10 1174.97 50.4617   1
  -2  10  20 1188.03 36.1687   1
  20  -2  10 1044.90 45.4825   2
  20 -10  -2 1117.81 38.3354   1
  20  -4  10 1141.68 47.6575   2
  -4  10  20 1231.96 36.1632   1
  -4  10 -20 1150.16 48.4854   2
 -10  20   4 1229.93 35.6866   2
   4  10  20 1210.69 42.3213   2
 -10   4 -20 1310.69 50.6396   2
  20   4  10 1201.23 48.7551   2
  20 -10  -4 1191.77 36.8486   1
  20 -10   4 1145.21 45.5325   1
  10   4 -20 1210.82 44.3533   1
  10  -4 -20 1227.65 36.0164   2
  10  -4  20 1132.09 47.4633   1
  -4  20 -10 1082.74 48.4503   1
   4  10 -20 1218.85 50.2222   1
   4  20 -10 1110.92 51.0450   1
 -10  20   6 145.009 9.80393   2
  10  -6  20 184.611 21.1418   1
  10   6  20 170.795 19.2346   2
  -6  20  10 157.319 10.7839   1
  20 -10   6 160.981 18.7520   1
 -10   6 -20 164.087 19.6930   2
  20  -6 -10 188.635 11.7771   2
  20 -10  -6 149.044 10.6812   1
   6  10 -20 175.234 20.3938   1
  20   6  10 196.601 21.1927   2
   6 -10  20 174.150 23.2249   1
  -6  20 -10 141.390 19.7079   1
  10   6 -20 161.070 18.4026   1
  -6  10 -20 150.843 19.3166   2
  10   8  20 3824.43 100.446   2
  10   8 -20 3921.84 103.442   1
  20 -10  -8 3696.62 75.1865   1
  10  -8  20 4138.56 108.285   1
 -10   8 -20 4157.27 106.832   2
   8 -10  20 4127.30 109.533   1
  -8  10 -20 3859.35 105.040   2
  10 -10  20 5620.72 142.165   1
  10  10 -20 5356.59 139.338   1
 -10  10 -20 5762.04 140.751   2
  10  10  20 5709.62 135.423   2
   0  20 -12 836.514 43.8140   1
  20   0  12 827.889 40.9257   2
  20 -12   0 861.603 34.4058   1
 -12  20   0 947.633 34.3696   2
 -12  20   2 19.9154 7.95053   2
  -2  12  20 12.9849 8.02979   1
   2  20 -12 14.2254 15.5666   1
  20  -2  12 12.0957 12.8000   2
  12  -2 -20 7.92608 7.27304   2
   2  12  20 16.0660 8.73544   2
  -2  20 -12 14.9088 13.5289   1
  20 -12   2 11.4804 10.6946   1
  20 -12  -2-0.62269 8.24737   1
  12  -2  20 19.0932 13.1674   1
   2  12 -20 5.37592 13.6513   1
  20   2  12 12.1179 13.1009   2
  12   2 -20 30.8971 10.6023   1
   4  12  20 432.639 23.9997   2
  20  -4  12 391.267 28.4384   2
  -4  12 -20 373.339 28.0969   2
  12   4  20 357.055 27.1265   2
  20 -12  -4 407.426 18.9836   1
   4  20 -12 406.190 31.9384   1
  20   4  12 421.372 28.8401   2
  -4  20 -12 389.387 29.8150   1
  12  -4  20 412.302 29.6492   1
   4  12 -20 370.734 29.5684   1
 -12  20   4 377.705 16.8598   2
  -4  12  20 381.311 17.8072   1
  12  -4 -20 391.653 18.1325   2
  20 -12   4 365.818 25.3051   1
  12   4 -20 419.848 26.3330   1
  -6  12 -20 745.828 38.6178   2
 -12  20  -6 737.573 35.1126   2
  12   6  20 717.983 36.6871   2
  12   6 -20 817.550 37.4657   1
  -6  20  12 703.761 18.2841   2
  -6  20 -12 749.263 40.5135   1
  -6  20  12 700.084 19.4324   1
  20   6  12 812.878 40.4006   2
  20  -6 -12 751.109 21.4589   2
   6  20 -12 789.539 43.3711   1
  20 -12   6 765.478 36.8758   1
   6  12 -20 807.184 41.6673   1
  12  -6  20 808.706 39.9113   1
   6  12  20 748.969 33.1719   2
  12  -8  20 90.6547 19.0103   1
  12   8 -20 77.9238 17.0424   1
  12   8  20 65.1583 14.8064   2
 -12  20  -8 70.8904 16.1974   2
  20 -12   8 84.5630 17.7140   1
   8 -12  20 102.891 20.0281   1
  20   8  12 66.3230 16.3743   2
  20  -8  12 92.3433 18.5160   1
  12  10  20 78.3288 17.1108   2
  10 -12  20 96.5011 20.3566   1
  20  10  12 93.4572 18.0507   2
 -12  20 -10 83.2931 17.2963   2
  12  10 -20 97.4093 19.9058   1
  20 -12  10 83.1041 18.4151   1
  12 -10  20 70.7151 18.7656   1
  12 -12  20 33.7122 18.4037   1
  12  12 -20 40.4883 18.1614   1
   0  14 -20 5086.88 139.470   1
 -14  20   0 5729.14 121.616   2
  14   0 -20 5389.25 122.318   1
   0  20 -14 5355.77 140.523   1
  20   0  14 5500.55 138.550   2
  20 -14   0 5711.47 124.036   1
   2  14  20 497.814 24.7789   2
  20  -2  14 424.749 31.6834   2
  20 -14  -2 467.335 22.7206   1
  -2  20  14 439.458 19.8705   2
   2  20 -14 434.491 33.3547   1
 -14  20   2 466.658 20.8558   2
  -2  14  20 477.881 21.3473   1
   2  14 -20 449.548 33.3412   1
  20 -14   2 460.248 26.6077   1
  14  -2  20 498.118 32.8592   1
  -2  20 -14 401.465 31.6222   1
  14   2 -20 451.885 25.6270   1
  20   2  14 414.755 30.5312   2
   4  14 -20 96.1492 19.2925   1
   4  14  20 82.0940 13.0258   2
  14   4  20 77.1765 16.8454   2
  20 -14   4 78.2834 15.3242   1
  -4  14  20 109.329 10.0536   1
  -4  20  14 76.6466 8.25124   2
  14   4 -20 73.4841 14.5866   1
  14  -4 -20 132.605 10.8806   2
  -4  20 -14 82.0622 18.4262   1
  20  -4 -14 64.1913 9.74418   1
  20   4  14 57.1137 16.2745   2
  14  -4  20 79.2225 17.2518   1
 -14  20  -4 70.2495 13.4371   2
  14   6  20 181.450 22.2595   2
  14   6 -20 202.195 21.3560   1
  20 -14   6 184.860 21.6341   1
  20  -6 -14 185.402 8.16704   1
  20   6  14 249.065 24.4294   2
  20  -6 -14 214.420 8.76613   2
  14  -6  20 196.125 23.1833   1
 -14  20  -6 219.071 21.0512   2
   6  14  20 222.758 19.8040   2
   6  14 -20 202.397 25.0871   1
  14  -8  20 2033.56 72.4764   1
  20 -14   8 1982.59 68.7274   1
  20   8  14 2145.03 74.0626   2
  14   8 -20 2079.38 70.9246   1
  20  -8  14 2025.27 72.8406   1
   8  14  20 2108.73 65.9453   2
 -14  20  -8 2095.96 68.8031   2
  14   8  20 2186.87 72.9512   2
  20 -14  10 1087.89 49.9707   1
  14 -10  20 1143.31 52.6859   1
  20 -10  14 1024.19 49.2643   1
  10  14  20 1029.28 44.9260   2
 -14  20 -10 1015.99 47.4925   2
  20  10  14 1171.95 51.5236   2
  14  10  20 1017.94 48.0756   2
  14  10 -20 1100.74 50.9929   1
  14 -12  20 661.587 42.5366   1
  20  12  14 704.697 42.1591   2
  14  12  20 704.310 39.7248   2
  20 -14  12 707.443 42.7196   1
  12 -14  20 770.938 46.9839   1
  20 -14  14 315.982 31.6152   1
  14 -14  20 379.165 35.3629   1
  20   0  16 836.536 44.2261   2
 -16  20   0 852.998 31.9326   2
   0  20  16 850.584 31.2077   2
  16   0 -20 831.801 33.9242   1
  20   0 -16 748.136 33.5276   1
   2  16  20 300.201 20.1219   2
  20  -2 -16 335.426 19.2733   1
  20  -2  16 301.608 27.4565   2
  16   2  20 295.721 27.2050   2
  20 -16   2 316.306 23.1581   1
  -2  16  20 326.595 17.4003   1
   2  20  16 279.592 19.2496   2
  -2  20  16 308.557 16.3824   2
  20   2  16 334.555 27.8180   2
  16   2 -20 291.455 21.4350   1
  -4  20  16 94.4546 8.22011   2
  20   4  16 78.5257 17.4306   2
   4  16  20 84.1071 13.8869   2
  16   4 -20 76.0927 15.1002   1
  -4  16  20 87.0978 8.92017   1
  16   4  20 91.6043 18.4990   2
  20 -16   4 70.6360 16.3202   1
 -16  20  -4 84.1718 14.4568   2
  16  -4  20 61.5610 17.9644   1
  16  -4 -20 78.2832 8.61137   2
  20  -4 -16 92.7341 9.58880   1
  16  -6  20 26.4172 16.0844   1
  16   6  20 15.5449 13.8526   2
  20 -16   6 24.1382 15.2181   1
  20  -6  16 32.2619 14.8149   1
  16   6 -20 33.0760 13.7468   1
 -16  20  -6 21.8838 12.5659   2
  20   6  16 52.4747 17.2786   2
   6  16  20 28.9083 11.3329   2
  16   8  20 114.339 20.4964   2
  20 -16   8 99.4767 20.4790   1
  16   8 -20 107.095 19.7805   1
  16  -8  20 95.7696 20.2081   1
   8  16  20 129.530 18.9034   2
 -16  20  -8 103.553 17.5129   2
  20   8  16 106.779 19.4935   2
  20  -8  16 135.192 22.6218   1
  20 -16  10 178.511 24.8075   1
  16  10 -20 209.209 25.1955   1
  20 -10  16 173.061 24.8462   1
  16 -10  20 210.561 25.5272   1
  20  10  16 225.519 25.2723   2
 -16  20 -10 242.514 23.8738   2
  10  16  20 208.007 22.2593   2
  16  10  20 193.133 23.6064   2
  20 -16  12 30.5393 18.5775   1
  16 -12  20 35.5794 19.0814   1
  20  12  16 47.3192 18.7177   2
  12  16  20 31.7802 15.1778   2
  20 -12  16 26.1909 17.1803   1
  16  12  20 19.8980 15.1796   2
  20 -16  14 62.7274 21.8865   1
  16 -14  20 53.2887 20.7477   1
  20  14  16 94.5987 20.6024   2
  14  16  20 67.4651 18.9139   2
  20 -16  16 24.3635 21.1152   1
  20   0  18 3092.95 100.405   2
  20   0 -18 3281.95 84.2731   1
  18   0 -20 3246.30 83.1946   1
   0  20  18 3382.92 81.0043   2
  -2  20  18 951.985 30.6210   2
  20   2  18 932.017 48.1432   2
  18   2 -20 990.561 39.5721   1
  18   2  20 915.294 47.6366   2
  20   2 -18 910.276 39.1352   1
   2  20  18 915.879 35.6911   2
   2  18  20 938.818 36.3084   2
  20  -2 -18 894.514 32.1333   1
  18  -4  20 474.682 34.7961   1
  -4  18  20 472.752 16.3790   1
  18   4  20 451.441 34.1935   2
  20   4 -18 422.533 28.8797   1
  -4  20  18 447.096 15.9485   1
   4  20  18 470.616 26.3275   2
  18   4 -20 479.403 29.7151   1
   4  18  20 473.164 26.9107   2
  18  -4 -20 399.946 16.9355   2
  20   4  18 449.893 33.5614   2
  18  -6  20 36.8175 17.8250   1
  20   6  18 37.9796 16.5762   2
  18   6  20 15.4583 15.5643   2
  18   6 -20 32.4395 14.4825   1
 -18  20  -6 36.7431 12.7776   2
   6  20  18 55.9685 13.7574   2
  20  -6  18 39.7747 17.9674   1
  20   6 -18 47.5941 15.2247   1
   6  18  20 36.1760 12.6425   2
  18   8 -20 2391.15 81.6686   1
 -18  20  -8 2617.14 79.3336   2
   8  20  18 2523.39 76.9189   2
   8  18  20 2639.95 78.4141   2
  20  -8  18 2590.30 88.9157   1
  20   8  18 2524.29 86.7901   2
  18  -8  20 2674.94 89.5150   1
  18   8  20 2724.01 89.7171   2
  10  20  18 3306.55 95.9303   2
  18 -10  20 3436.43 107.263   1
  20 -18  10 3419.96 104.546   1
  10  18  20 3430.10 97.5373   2
  20  10  18 3570.96 107.055   2
  18  10  20 3377.17 105.050   2
  20 -10  18 3501.11 107.150   1
  20 -18  12 61.0744 22.2566   1
  20 -12  18 19.4598 19.9187   1
  12  20  18 21.1115 15.9756   2
  12  18  20 35.3070 16.1755   2
  18  12  20 30.2107 17.6333   2
  20 -18  14 191.302 29.8102   1
  14  20  18 162.019 22.7366   2
  14  18  20 171.488 23.8432   2
   0  20  20 4229.15 96.6692   2
  20   0 -20 4088.83 99.0474   1
  20   2 -20 61.9248 14.1285   1
   2  20  20 49.8659 12.9945   2
  20   2  20 68.1828 19.8562   2
  20  -2 -20 69.4466 10.7247   1
  -4  20  20 368.093 13.2471   1
  20   4  20 412.633 34.6153   2
  20  -4  20 436.939 35.9403   1
   4  20  20 429.568 26.4600   2
  20   4 -20 453.596 29.7248   1
  20  -4 -20 374.273 15.3080   2
  20   6 -20 584.977 36.4131   1
   6  20  20 655.047 34.5451   2
  20   6  20 670.823 43.0746   2
   8  20  20 1886.00 64.7901   2
  10  20  20 941.892 45.5185   2
  12  20  20 59.0728 18.6801   2
  -1  -1  21 5.38650 9.99332   1
   1  -1  21 11.4301 11.6062   1
   1   1  21 23.1722 10.6893   1
   1  -1 -21 19.1569 10.2692   2
   3   1  21 697.267 31.4731   1
   3  -1 -21 690.551 30.2478   2
   1  -3 -21 693.009 30.5347   2
   3  -1  21 681.200 32.7891   1
  21  -1   3 688.980 31.9410   2
  21  -3  -1 728.305 30.9471   2
  -3   1 -21 759.732 34.6181   2
  -1   3 -21 708.901 33.3999   2
   3   1 -21 718.971 31.4177   2
  -1  21  -3 745.379 35.9759   1
   1  -3  21 715.321 34.6020   1
  -3   3  21 691.711 30.2821   1
  21  -3  -3 689.159 29.0764   2
   3  -3 -21 625.766 28.1600   2
  -3   3 -21 641.398 32.7529   2
   3   3  21 674.916 30.5527   1
   3  -3  21 627.538 32.3885   1
  21  -5   1 29.4093 11.4831   2
   5  -1 -21 23.2982 9.15429   2
   5   1  21 19.5563 11.0059   1
  -1   5 -21 29.5894 11.2398   2
  21   1   5 13.4634 9.52848   2
   5   1 -21 27.8326 11.1126   2
   1   5 -21 25.6917 11.8691   2
  -1   5  21 37.7782 11.0941   1
  -1  21  -5 8.05606 12.6172   1
  -5   1 -21 31.4095 12.4649   2
   5  -1  21 29.7282 11.2710   1
  21  -1   5 24.1740 11.5811   2
  21  -5  -1 15.8127 9.89502   2
  -3   5 -21 18.1460 12.4245   2
   5  -3  21 19.8315 12.2220   1
   5   3 -21 19.9284 10.7411   2
   3  -5  21 23.2042 13.5640   1
  -5  21   3 22.3780 10.0950   1
   5  -3 -21 15.3978 8.31140   2
  -5   3 -21 19.0856 11.4942   2
  -3  21  -5 18.7636 13.5750   1
  21  -5  -3 4.42293 8.73650   2
   5   3  21 28.3121 11.6654   1
  21  -3   5 35.0522 12.0438   2
  -3   5  21 16.9086 10.2698   1
  -5  21   5 13.9461 10.0353   1
   5  -5  21 24.5767 13.3737   1
   5   5  21 20.1669 11.5516   1
  21  -5  -5 21.8013 8.81304   2
   1   7  21 92.9152 13.0511   1
   7  -1 -21 67.7962 11.1262   2
   7  -1  21 65.0602 14.7513   1
  21  -7  -1 56.6480 11.5742   2
  21  -7   1 67.3845 12.2013   2
   1  21  -7 87.6276 17.6058   1
  -1   7 -21 49.7416 14.1961   2
   7   1 -21 70.6426 11.9894   2
  -7  21   1 53.0560 11.8791   1
  -7   1 -21 53.8910 13.9699   2
  21   1   7 62.9048 14.2927   2
  -1  21  -7 60.7190 16.6836   1
  -1   7  21 64.7755 10.8353   1
  21  -1   7 96.3334 14.9609   2
   7   1  21 46.9601 12.8061   1
   7  -3  21 678.168 34.4755   1
  21  -7   3 612.840 31.9052   2
  -3   7  21 744.419 28.6588   1
  -3  21  -7 636.511 35.5644   1
   7   3  21 697.630 33.3603   1
  21   3   7 686.504 34.4174   2
  -7   3 -21 613.133 33.5464   2
   7  -3 -21 634.806 27.2748   2
   3  -7  21 700.272 36.5180   1
  21  -3   7 704.258 35.0740   2
  -7  21   3 631.131 27.9127   1
  21  -7  -3 647.140 28.4719   2
  -3   7 -21 641.252 34.2984   2
  -5   7 -21 101.523 17.4781   2
  21  -5   7 86.6464 15.7583   2
   7  -5 -21 97.2041 11.6603   2
   7  -5  21 146.694 18.8825   1
  21  -5  -7 134.887 12.8251   2
   5  -7  21 94.4679 17.1082   1
   7   5 -21 98.6754 16.2646   1
  -5  21   7 116.157 12.8330   1
  -7   5 -21 127.426 17.8318   2
  21  -7  -5 101.394 12.2113   2
  -7  21   5 105.945 12.4553   1
   7  -7  21 843.146 40.3681   1
   7   7 -21 768.026 38.3563   1
  -7   7 -21 889.325 41.0940   2
  21  -7  -7 780.718 28.0834   2
  -7  21   7 759.336 26.9569   1
   9  -1  21 88.9826 15.6818   1
   1  21  -9 48.1416 15.4233   1
   9  -1 -21 69.8240 11.5622   2
  -1   9 -21 81.3146 15.4348   2
  -1   9  21 77.6860 11.3453   1
  -1  21  -9 76.1196 16.9915   1
   9   1  21 69.7989 15.6923   1
  21   1   9 47.1460 12.5834   2
   1   9  21 69.6391 11.4289   1
  21  -1   9 90.7648 15.2417   2
  -3   9 -21 234.995 22.9900   2
  -3  21  -9 284.397 24.4852   1
  -9   3 -21 258.316 23.4459   2
  21   3   9 259.845 22.8323   2
   3  21  -9 320.543 27.7599   1
   9  -3 -21 279.318 17.3020   2
  -3   9  21 259.944 16.9674   1
   9  -3  21 256.401 22.8674   1
  21  -3   9 279.252 23.1920   2
  -5  21  -9 45.5822 14.6125   1
  -5   9 -21 42.2400 14.0034   2
  -5  21   9 25.5256 8.73080   1
   5  -9  21 31.9322 15.8289   1
  21  -5   9 22.7182 12.7276   2
   9  -5 -21 29.6028 7.58184   2
  21   5   9 30.4150 13.1738   2
  21  -5  -9 30.7006 7.89120   2
  -9   5 -21 56.3279 14.6766   2
   9  -5  21 36.7282 14.5047   1
   9   5 -21 23.9125 12.4339   1
   9   7  21 257.674 22.1621   2
  -9   7 -21 286.160 24.2449   2
   9  -7  21 280.798 25.4371   1
   9   7 -21 271.340 23.4881   1
   7  -9  21 251.717 24.3611   1
  -7  21   9 267.393 13.4986   1
  -7   9 -21 254.138 24.3485   2
  21  -7  -9 227.910 13.8186   2
   9  -9  21 36.0038 15.3308   1
  21  -9  -9 30.6383 5.94137   1
   9   9 -21 9.16024 13.8544   1
  -9  21   9 32.5357 4.13192   2
  -9   9 -21 35.0473 14.2534   2
 -11  21   1 1062.40 37.6666   2
  11  -1 -21 1062.92 36.8700   2
  -1  21 -11 1000.54 47.7270   1
  11  -1  21 1105.83 46.1828   1
  21 -11   1 1106.72 41.6394   1
  21 -11  -1 1087.29 38.9318   1
  -1  11  21 1061.04 35.6795   1
  21   1  11 1019.29 45.5406   2
   1  21 -11 1101.50 50.5145   1
  21  -1  11 950.110 44.7328   2
 -11  21   3 1350.83 40.0944   2
  21  -3  11 1246.55 51.6756   2
  -3  11 -21 1326.86 54.4561   2
  -3  11  21 1465.77 41.1440   1
   3  21 -11 1242.08 55.6842   1
  11   3 -21 1324.57 47.1150   1
   3  11 -21 1342.82 55.4178   1
  21 -11   3 1258.06 48.0974   1
  21   3  11 1337.54 53.5713   2
  11  -3  21 1342.52 52.8292   1
  21 -11  -3 1295.74 40.6399   1
  11  -3 -21 1255.07 39.8181   2
  -3  21 -11 1271.34 54.7898   1
  11   5 -21 121.723 17.3704   1
   5  11  21 133.631 15.9535   2
 -11  21  -5 126.862 17.4767   2
  -5  11 -21 119.874 19.0755   2
  21  -5  11 121.760 18.5466   2
  11   5  21 96.9763 16.8635   2
  11  -5 -21 117.041 10.4459   2
  11  -5  21 124.129 20.2850   1
 -11   5 -21 128.545 19.3844   2
  21   5  11 132.336 18.5951   2
  21  -5 -11 119.318 10.7177   2
   5  21 -11 74.0667 20.0797   1
 -11  21   5 123.149 10.4274   2
  -5  21 -11 129.190 20.9172   1
  21 -11  -5 160.627 12.4813   1
  21 -11   5 95.5347 17.4083   1
   5  11 -21 128.551 20.9765   1
  21 -11   7 1856.47 63.9022   1
  21  -7 -11 1837.55 41.8228   2
   7  11  21 1872.24 59.2364   2
  11   7  21 1829.33 63.1688   2
 -11  21  -7 1882.39 63.6509   2
  11  -7  21 1860.50 65.4798   1
  21   7  11 1805.40 64.5006   2
  -7  21  11 1719.63 39.2990   1
 -11  21   7 1701.75 38.5017   2
  21 -11  -7 1785.80 40.8046   1
  11   7 -21 1783.97 62.1563   1
   7 -11  21 1841.99 68.3299   1
   9 -11  21 100.678 19.4387   1
  21 -11   9 120.643 19.7520   1
 -11  21  -9 173.682 21.5130   2
  11   9  21 133.953 17.8610   2
  21   9  11 125.242 18.7604   2
  11   9 -21 165.830 21.6411   1
  11  -9  21 109.818 19.7506   1
 -11  21 -11 3172.87 95.4403   2
  11  11 -21 3005.86 94.6352   1
  11 -11  21 3144.22 96.2388   1
  21   1  13 9.22800 13.9137   2
  21 -13  -1 14.1051 10.5216   1
   1  21 -13 39.6404 16.5247   1
  21  -1  13 35.2443 15.3340   2
  -1  21 -13 34.2597 17.0872   1
  13   1 -21 22.1286 10.8784   1
  13  -1  21 49.2393 16.0668   1
  -1  13  21 20.7753 9.18954   1
  21 -13   1 17.3344 11.0505   1
 -13  21   1 16.7559 8.76323   2
  21 -13   3 722.726 34.9297   1
  21  -3  13 681.774 38.9708   2
  -3  13  21 678.845 26.3797   1
   3  13 -21 729.251 41.9127   1
   3  13  21 743.062 31.9156   2
  13  -3  21 703.461 39.9475   1
 -13  21   3 769.784 26.9143   2
  13   3 -21 733.657 34.5446   1
  -3  21 -13 697.916 41.2565   1
  21   3  13 721.681 39.8269   2
  21 -13  -3 742.072 28.5719   1
  13  -3 -21 713.735 27.1868   2
  13   5 -21 118.774 17.9089   1
   5  13  21 130.975 16.2772   2
   5  13 -21 149.653 22.9412   1
 -13  21  -5 136.121 18.1496   2
  13  -5  21 138.081 21.6089   1
  13   5  21 138.388 19.7640   2
 -13  21   5 122.206 9.25173   2
  21  -5 -13 125.619 10.3882   2
  13  -5 -21 132.888 10.4545   2
  -5  21  13 131.325 9.33025   2
  21 -13   5 115.931 18.3781   1
  21   5  13 94.2040 18.8408   2
  -5  21 -13 122.074 21.4417   1
  13   7 -21 55.5481 16.8016   1
   7  13  21 34.6413 12.8027   2
  13   7  21 41.4719 15.4652   2
  21 -13   7 57.2084 16.8326   1
  21   7  13 40.6401 16.2244   2
  13  -7  21 75.6629 19.7595   1
  13   9 -21 48.5640 16.7379   1
   9  13  21 29.1351 12.5092   2
 -13  21  -9 34.5147 15.0299   2
  13   9  21 46.3076 15.7499   2
  13  -9  21 56.0801 17.7237   1
  21   9  13 27.2126 15.3883   2
  21 -13   9 47.7921 16.6963   1
  21  -9  13 30.4483 16.0450   1
  13 -11  21 1832.64 71.9313   1
  21 -13  11 1836.14 68.6309   1
  21  11  13 1953.71 71.8303   2
  11 -13  21 1729.72 72.1196   1
  11  13  21 1770.06 63.8953   2
  13  11  21 1878.73 67.5785   2
 -13  21 -11 1853.73 68.4813   2
  13 -13  21 22.2925 20.2190   1
  21 -13  13 20.2842 19.4457   1
  21 -15   1 29.4385 12.6371   1
  21   1  15-2.80525 12.4993   2
  21  -1  15-4.28094 13.9993   2
  21 -15  -1 26.5997 10.7264   1
  -1  21  15 8.21120 7.30528   2
 -15  21   1-1.23264 8.04871   2
  -1  15  21 5.69720 8.41289   1
  15   1 -21 6.09598 10.1591   1
  21   3  15 37.0509 15.9437   2
  15  -3 -21 27.5160 8.23390   2
  15   3 -21 74.8522 15.0111   1
   3  15  21 20.6926 10.3830   2
  21  -3  15 46.2838 16.5636   2
  15   3  21 33.6128 15.0541   2
  21 -15   3 36.3052 14.7498   1
  -3  15  21 34.9424 8.65239   1
  21  -3 -15 25.8425 9.41514   1
  -3  21  15 23.9566 7.61090   2
  15  -3  21 45.3425 17.3089   1
 -15  21  -3 25.5546 11.6897   2
  21  -5 -15 69.9007 7.93195   1
  21 -15   5 83.2355 17.7725   1
  15  -5  21 60.8371 19.8590   1
   5  15  21 54.3294 13.8744   2
  15   5  21 70.3303 18.7746   2
  15  -5 -21 68.9196 7.47043   2
  15   5 -21 64.9267 16.0806   1
  21  -5 -15 78.9188 7.94572   2
 -15  21  -5 71.7267 15.2571   2
  21   5  15 59.4643 17.7371   2
  -5  21  15 70.2555 6.77765   2
  15   7  21 229.541 24.4893   2
  15   7 -21 222.823 22.9331   1
  21  -7  15 234.336 26.6691   1
  21   7  15 216.518 26.0401   2
 -15  21  -7 230.149 22.5405   2
  21 -15   7 231.278 24.1886   1
   7  15  21 224.457 21.2936   2
  15  -7  21 210.679 25.8014   1
  21  -9  15 169.463 24.6290   1
  15  -9  21 168.286 24.4856   1
  15   9  21 137.435 21.0277   2
  15   9 -21 160.020 22.4405   1
  21   9  15 169.682 23.8776   2
  21 -15   9 160.872 23.3004   1
   9  15  21 171.174 19.8941   2
 -15  21  -9 158.072 20.6065   2
  15  11  21 115.450 20.1666   2
  21  11  15 155.475 23.3231   2
  21 -15  11 122.082 22.3309   1
  15 -11  21 111.351 22.9240   1
  11  15  21 95.2861 18.1353   2
  21 -15  13 163.089 27.0016   1
  15 -13  21 151.432 26.7796   1
  21  13  15 130.617 23.2036   2
  13  15  21 119.051 20.8418   2
  21 -15  15 130.058 25.8542   1
  15  15  21 134.705 22.3883   2
  17   1 -21 4.51434 10.0179   1
  21   1  17 4.63379 14.3257   2
  21   1 -17-1.92578 10.3248   1
   1  17  21 3.01956 9.25951   2
  21  -1  17-4.60224 14.6175   2
  21  -1 -17 8.40356 9.78576   1
   1  21  17-0.73272 8.58945   2
  -1  21  17-0.60023 7.44256   2
  21   3  17 85.4939 19.1467   2
   3  17  21 88.2108 13.9207   2
  17  -3 -21 73.5993 9.70469   2
  17   3  21 91.7706 19.0342   2
  -3  17  21 72.9949 9.68600   1
  17   3 -21 99.3703 15.3787   1
 -17  21  -3 74.9295 13.3875   2
   3  21  17 63.7843 12.4123   2
  21  -3 -17 87.1973 10.4317   1
  17  -3  21 98.9960 20.1908   1
  -3  21  17 90.4856 9.36555   2
  17  -5  21 37.9455 18.7608   1
  21   5  17 42.5167 17.7118   2
   5  17  21 49.8767 13.3595   2
  17   5  21 61.1164 18.5927   2
   5  21  17 60.2316 13.5994   2
  21  -5 -17 35.5445 4.64222   2
 -17  21  -5 38.5427 13.0830   2
  17   5 -21 68.0658 15.3498   1
  21 -17   7 55.0898 19.3501   1
   7  17  21 16.5332 11.4389   2
  17   7  21 42.0154 17.2148   2
  17  -7  21 22.4578 17.1360   1
  17   7 -21 33.1703 15.9411   1
   7  21  17 16.4320 11.7974   2
 -17  21  -7 28.3361 13.1362   2
  21  -7  17 24.2687 16.9145   1
  21   7  17 17.5343 15.4486   2
  17   9  21 161.671 23.9771   2
  21  -9  17 149.493 24.3327   1
 -17  21  -9 151.488 21.2352   2
   9  17  21 184.094 20.8286   2
  21 -17   9 167.567 24.4669   1
  17  -9  21 154.227 25.0882   1
  17  11  21 29.5886 17.7425   2
  21 -17  11 36.6175 19.4980   1
  21 -11  17 30.7949 19.5497   1
  11  17  21 27.1875 14.3557   2
  21 -17  13 108.490 24.8144   1
  13  17  21 170.703 22.7695   2
  21  -1 -19 824.885 33.1146   1
  -1  21  19 866.037 30.8593   2
   1  19  21 859.669 34.6544   2
  21   1  19 755.232 46.2171   2
  19  -1 -21 839.472 33.3781   1
  21   1 -19 797.654 35.8091   1
  19   1 -21 774.942 35.0998   1
   1  21  19 886.902 34.0571   2
  21   3  19 1120.60 56.0530   2
  19   3 -21 1037.11 43.3785   1
  19  -3 -21 1050.74 33.3966   2
  21   3 -19 1103.79 45.0248   1
  21  -3 -19 1069.67 33.4259   1
  19  -3  21 1146.41 56.1320   1
   3  21  19 1114.34 41.9059   2
  -3  19  21 1083.53 31.2631   1
   3  19  21 1187.05 43.1155   2
   5  19  21 30.9123 13.5780   2
  21   5  19 16.9016 16.9381   2
  19   5 -21 15.1702 14.7139   1
  19   5  21 33.6662 19.7035   2
  21  -5  19 27.4693 18.8431   1
   5  21  19 24.2840 11.9073   2
  21   5 -19 20.6370 14.4987   1
  19  -5  21 42.7438 20.0136   1
 -19  21  -7 1755.06 60.6492   2
   7  21  19 1608.31 57.4918   2
   7  19  21 1727.97 59.1877   2
  19   7 -21 1580.72 61.2953   1
   9  21  19 15.2943 14.3631   2
   9  19  21-1.27229 14.2059   2
  11  21  19 966.632 47.3305   2
  11  19  21 1078.59 49.3180   2
  13  21  19 785.113 44.1469   2
  13  19  21 754.489 44.5925   2
  21  -1 -21 486.623 25.0501   1
   1  21  21 523.194 26.0930   2
  21   1 -21 491.464 27.8900   1
  21   3 -21 1935.19 62.2171   1
  -3  21  21 1793.53 43.7847   1
   3  21  21 1985.66 59.6741   2
   5  21  21 48.4526 15.2130   2
  21   5 -21 46.3438 16.7647   1
   7  21  21 514.091 32.1346   2
   9  21  21 61.3566 16.5284   2
  11  21  21 2274.42 77.7961   2
   0   0  22 5258.22 124.470   1
   0   0 -22 5461.72 125.168   2
   0  -2 -22 2299.56 66.4076   2
  22  -2   0 2327.02 66.5387   2
   0  -2  22 2382.37 70.2991   1
   2   0  22 2384.46 68.3503   1
   2   0 -22 2399.04 67.3492   2
   2  -2  22 136.760 17.8515   1
   2   2  22 153.158 16.7925   1
  22  -2  -2 140.477 15.4622   2
  -2  -2 -22 121.765 15.9162   2
   2  -2 -22 149.776 15.8137   2
   2   2 -22 135.544 16.0958   2
   4   0  22 1105.72 42.4666   1
  22   0   4 1008.03 41.6758   2
  22  -4   0 1144.29 41.7322   2
   0  22  -4 978.997 44.4828   1
   4   0 -22 1073.03 39.8217   2
   4   2 -22 1265.30 45.4673   2
   2  -4  22 1201.02 47.8989   1
  -4   2 -22 1272.89 48.4244   2
  22  -4  -2 1250.73 43.4195   2
   4  -2  22 1290.64 48.1847   1
   4  -2 -22 1234.45 42.6683   2
  -2   4  22 1248.26 43.2392   1
  22  -4   2 1263.14 46.3812   2
  -4  22  -2 1287.13 47.8135   1
  -2   4 -22 1342.80 49.3608   2
   4   2  22 1184.46 44.3173   1
  -4  22   4 8809.57 186.109   1
   4  -4  22 8813.28 193.112   1
   4   4 -22 8626.34 189.914   2
   4  -4 -22 8895.56 183.111   2
  22  -4  -4 9106.25 183.913   2
  -4   4 -22 8677.82 193.356   2
   0   6 -22 979.871 42.0894   2
   0   6  22 997.321 36.9296   1
  22   0   6 940.921 41.1815   2
   0  22  -6 990.133 45.5638   1
   6   0  22 968.317 40.6695   1
  22  -6   0 952.226 38.4384   2
   6   0 -22 958.840 36.9559   2
  -2   6  22 411.023 22.4320   1
   6  -2  22 343.118 25.1571   1
   6   2 -22 407.139 24.9611   2
  22   2   6 351.963 25.7171   2
  -6   2 -22 380.056 26.2502   2
   6   2  22 383.106 25.4986   1
   6  -2 -22 405.252 22.4095   2
  22  -2   6 425.721 26.9082   2
   2   6  22 371.830 22.3923   1
  22  -6  -2 369.939 22.8298   2
  -2  22  -6 352.957 27.4289   1
  -2   6 -22 350.460 25.8474   2
  22  -6   2 357.763 24.2575   2
  22  -6   4 5481.57 135.995   2
  -6  22   4 5913.40 129.620   1
  22  -4  -6 6044.59 128.239   2
   6  -4 -22 6033.77 128.267   2
   6   4  22 5838.41 135.590   1
  -6   4 -22 5776.04 140.677   2
   6  -4  22 5986.45 140.934   1
  -4  22   6 5748.46 129.029   1
  22  -6  -4 6076.29 130.529   2
  -4   6 -22 5851.60 141.473   2
  -6  22  -4 5908.28 139.649   1
   4  -6  22 5937.63 141.870   1
   6  -6  22 3096.53 88.8758   1
  -6  22   6 3041.75 74.8938   1
  -6   6 -22 3038.60 88.5527   2
  22  -6  -6 3062.73 75.1731   2
   8   0 -22 2106.23 60.2778   2
   0  22  -8 2132.38 72.0487   1
   0   8 -22 2134.52 69.6547   2
  22  -8   0 2057.72 62.1413   2
  22   0   8 2265.29 69.6236   2
   8   0  22 2189.47 67.8552   1
   0   8  22 2000.33 58.2464   1
  -2   8 -22 1344.46 52.4135   2
   2  22  -8 1172.34 52.6644   1
  22  -8  -2 1345.67 44.8333   2
  22  -8   2 1285.30 47.7542   2
  -8   2 -22 1271.03 50.6665   2
  -2  22  -8 1268.43 53.1162   1
   8   2  22 1286.48 48.7425   1
   2   8  22 1184.87 42.8404   1
  -8  22   2 1263.76 43.2245   1
  22   2   8 1258.40 50.1781   2
  -2   8  22 1351.61 42.5134   1
   8  -2 -22 1276.18 42.4788   2
  22  -2   8 1310.57 50.8101   2
   8  -2  22 1263.26 49.2072   1
  22  -4   8 131.060 17.3395   2
  -4   8 -22 124.282 18.1510   2
  22  -8  -4 115.120 13.2666   2
  22  -4  -8 118.910 12.6710   2
   8  -4 -22 137.553 13.3089   2
  -4  22  -8 116.640 19.0591   1
  -8  22   4 130.579 13.6076   1
  22   4   8 108.052 17.3306   2
  -8   4 -22 122.590 17.8543   2
   4  -8  22 134.543 19.8177   1
  -8  22  -4 114.457 17.1112   1
  -4   8  22 150.893 14.5062   1
   8  -4  22 136.661 19.0392   1
  22  -8  -6 312.602 19.0375   2
  -8  22  -6 325.467 26.5349   1
   8   6 -22 302.986 25.3073   1
  -8  22   6 364.599 18.4452   1
  -6  22   8 361.807 18.6130   1
  -8   6 -22 318.508 26.5568   2
   8  -6  22 354.825 27.5070   1
  22  -6  -8 339.817 18.9012   2
  -6   8 -22 401.757 29.3415   2
   6  -8  22 365.220 28.5943   1
   8  -8  22 879.275 43.0383   1
   8   8 -22 733.055 39.1399   1
  10   0 -22 2261.79 62.6726   2
  22 -10   0 2049.39 63.3554   1
  10   0  22 2262.18 71.1302   1
   0  10  22 2288.69 60.9380   1
   0  22 -10 2215.20 75.6352   1
  22   0  10 2129.70 70.8937   2
  -2  10 -22 2479.81 78.9133   2
  10   2  22 2328.55 73.6545   1
  -2  22 -10 2333.83 78.5505   1
  -2  10  22 2520.69 63.5510   1
   2  22 -10 2420.73 80.8692   1
  22 -10   2 2425.36 71.4346   1
   2  10  22 2457.81 67.3568   1
  22   2  10 2459.94 77.0031   2
  10  -2  22 2432.18 75.4943   1
  10  -2 -22 2522.70 64.9036   2
  22 -10  -2 2275.27 65.1710   1
  22  -2  10 2391.93 76.1472   2
  -4  10  22 62.8315 11.4221   1
  -4  10 -22 21.4700 14.5777   2
  -4  22 -10 42.9633 16.2916   1
  22  -4  10 36.7320 13.5365   2
   4  22 -10 22.8608 16.9594   1
 -10   4 -22 14.4485 13.3905   2
  10  -4  22 63.5083 16.4844   1
  22 -10   4 67.4998 15.3989   1
  22   4  10 49.2427 14.9906   2
  10   4 -22 70.4565 14.9713   1
  10  -4 -22 45.7724 9.42034   2
  22 -10  -4 72.6126 11.3935   1
 -10  22   6 771.131 25.4256   2
  10  -6  22 707.981 38.7676   1
  22   6  10 809.309 40.3318   2
  22 -10   6 725.053 38.6298   1
  -6  22  10 733.495 25.4916   1
  22 -10  -6 743.526 26.5612   1
  10   6 -22 818.026 39.5457   1
  22  -6 -10 696.855 25.9765   2
   8 -10  22 1033.67 48.5833   1
  10   8  22 944.376 42.9534   2
  22 -10   8 905.282 43.7921   1
 -10  22   8 845.875 22.5383   2
   8  10 -22 1056.20 48.5980   1
  10   8 -22 933.474 44.0592   1
  22   8  10 992.454 46.2936   2
  10  -8  22 991.569 47.0321   1
  22 -10  -8 908.041 24.7808   1
 -10  22 -10 3510.63 101.353   2
  10 -10  22 3511.02 103.695   1
  22 -10  10 3396.25 100.545   1
  10  10 -22 3409.77 101.316   1
  12   0  22 2081.89 71.1513   1
   0  12  22 2160.43 58.9405   1
  22 -12   0 2111.62 62.2951   1
  22   0  12 2047.76 71.6740   2
  22  -2  12 218.793 23.1699   2
  -2  12  22 251.126 16.7006   1
  12  -2  22 233.342 24.5784   1
  22   2  12 275.119 25.2568   2
  22 -12   2 241.047 21.0044   1
 -12  22   2 226.832 16.6743   2
  -2  22 -12 183.203 23.6605   1
  22 -12  -2 219.495 17.7611   1
  12  -2 -22 223.721 16.7655   2
 -12  22  -4 2888.16 77.4434   2
  22  -4  12 2747.93 82.8951   2
   4  12 -22 2863.79 87.3897   1
  12   4 -22 2800.99 76.4955   1
  12  -4 -22 2966.48 63.7632   2
  22   4  12 2909.34 84.0492   2
  -4  22 -12 2916.11 87.4741   1
 -12  22   4 3022.40 62.2452   2
  12  -4  22 3031.56 85.2284   1
 -12  22  -6 1055.46 45.2169   2
  12  -6  22 953.928 46.7733   1
  22 -12  -6 1014.44 28.8725   1
   6  12  22 1085.20 43.1275   2
  -6  22  12 1010.65 27.3318   1
  12   6  22 976.053 45.8748   2
  -6  22 -12 987.766 49.9652   1
 -12  22   6 919.733 25.7988   2
  22   6  12 1003.71 47.5769   2
  22  -6 -12 970.039 28.8426   2
  12   6 -22 974.808 43.4374   1
  22 -12   6 948.230 44.2357   1
  12   8 -22 155.385 21.0128   1
  22 -12   8 152.376 20.6027   1
   8  12  22 105.814 17.0012   2
 -12  22  -8 140.974 20.0671   2
  12   8  22 107.290 18.8870   2
  12  -8  22 153.956 23.1779   1
  22   8  12 134.873 20.9415   2
  10  12  22 504.204 31.9051   2
 -12  22 -10 498.451 34.6041   2
  12  10 -22 504.189 35.3273   1
  12 -10  22 511.356 37.1150   1
  22  10  12 522.427 36.2768   2
  10 -12  22 478.861 37.2209   1
  22 -12  10 459.776 34.4797   1
  12 -12  22 882.598 49.5018   1
  22 -12  12 871.354 47.9024   1
  14   0  22 522.513 34.8403   1
   0  14  22 581.334 26.7827   1
  22 -14   0 614.402 29.6544   1
  22   0  14 604.149 37.0417   2
  14  -2 -22 607.120 26.9333   2
  22  -2  14 703.756 40.6657   2
  22 -14  -2 652.392 28.9124   1
  14   2 -22 685.462 33.0851   1
  22 -14   2 664.844 33.8329   1
  14  -2  22 678.112 40.0352   1
 -14  22   2 649.900 26.4916   2
  22   2  14 705.139 40.5079   2
  -2  14  22 678.652 26.9967   1
   4  14  22 8542.67 181.942   2
  -4  14  22 8439.31 167.267   1
  22 -14   4 8382.05 187.845   1
  -4  22  14 8522.57 165.041   2
  14   4 -22 8576.34 187.268   1
  14  -4  22 8820.25 197.392   1
 -14  22   4 8180.91 164.644   2
  22   4  14 8589.10 197.716   2
 -14  22  -4 8500.67 184.983   2
   6  14  22 4291.82 104.143   2
  14   6  22 4552.96 116.506   2
  22 -14   6 4124.91 108.421   1
  22   6  14 4458.02 117.086   2
  22  -6 -14 3769.15 78.7935   2
 -14  22  -6 4422.46 108.912   2
  14   6 -22 4254.50 108.348   1
  22  -6 -14 3784.59 78.4250   1
  14  -6  22 4427.38 115.618   1
  14  -8  22 27.3489 17.4962   1
  22 -14   8 38.0326 16.3646   1
 -14  22  -8 20.1820 12.8582   2
   8  14  22 32.1161 13.3652   2
  14   8  22 46.0056 16.9153   2
  14   8 -22 42.8718 15.4409   1
  22   8  14 47.5773 16.9421   2
  22  -8  14 54.1373 18.1953   1
  22 -14  10 219.158 27.1852   1
  22  10  14 320.763 30.5071   2
  14 -10  22 300.215 30.3962   1
  10  14  22 316.928 26.5167   2
  14  10  22 282.178 27.5921   2
  22 -12  14 1912.10 74.9913   1
  14 -12  22 1962.40 76.7500   1
  22  12  14 2132.47 77.1459   2
  22 -14  12 2027.51 76.2442   1
  12 -14  22 1892.94 77.9691   1
  12  14  22 1879.06 70.0453   2
  14  14  22 5145.90 137.555   2
  22 -14  14 5287.31 143.874   1
  22   0  16 294.426 28.9281   2
   0  22  16 280.726 18.0306   2
  22   2  16 77.8069 18.2879   2
  -2  16  22 58.4895 10.3156   1
  16  -2 -22 64.4271 10.8042   2
  22  -2  16 48.2263 17.4453   2
  22  -2 -16 75.7483 11.7879   1
   2  22  16 68.6448 11.9069   2
 -16  22  -2 53.5153 12.1590   2
  16  -2  22 46.0409 18.0101   1
  -2  22  16 63.6448 9.95394   2
  22 -16   2 67.4031 15.7922   1
 -16  22  -4 581.510 31.8224   2
   4  16  22 611.616 31.4948   2
  22  -4 -16 580.275 21.9269   1
  -4  16  22 599.826 21.2803   1
  22 -16   4 622.847 35.0891   1
  16   4  22 596.997 39.1931   2
  16  -4  22 591.299 40.1773   1
  16  -4 -22 644.193 22.5690   2
  16   4 -22 590.506 33.2140   1
  22   4  16 541.099 38.4904   2
  -4  22  16 568.487 19.8136   2
   6  16  22 259.283 22.3173   2
  16   6 -22 205.106 22.6483   1
  16   6  22 232.813 26.1938   2
  22 -16   6 255.872 25.7726   1
 -16  22  -6 277.203 23.9712   2
  22   6  16 243.895 27.0990   2
  16  -6  22 213.694 26.5299   1
  22  -6  16 262.640 28.1992   1
  22 -16   8 168.036 23.0862   1
   8  16  22 123.179 18.8491   2
  16   8  22 137.603 22.5787   2
 -16  22  -8 141.633 20.4523   2
  16  -8  22 117.908 22.3767   1
  22   8  16 167.786 24.5445   2
  22  -8  16 141.882 23.6689   1
  16   8 -22 147.631 20.7949   1
  10  16  22 22.3590 14.7520   2
  16  10  22 42.6770 17.1612   2
  22 -16  10 45.9485 19.4272   1
  22 -16  12 374.636 34.6189   1
  12  16  22 342.763 29.3882   2
  22 -16  14 806.070 49.2592   1
  14  16  22 751.820 43.9998   2
  22   0  18 695.012 42.4324   2
  18   0 -22 687.536 30.9735   1
   0  22  18 622.132 27.4862   2
  22   0 -18 614.015 30.0591   1
  22   2  18 931.102 49.6697   2
  22  -2 -18 1003.71 34.3554   1
  18  -2 -22 931.051 33.6226   2
   2  18  22 988.128 38.2913   2
  18  -2  22 865.702 49.2491   1
   2  22  18 969.791 37.4230   2
  -2  18  22 975.684 31.8862   1
  18   2 -22 927.348 40.2484   1
  22   2 -18 868.431 39.5185   1
  -2  22  18 926.032 30.5494   2
   4  18  22 694.427 33.0538   2
  -4  18  22 589.193 18.9867   1
  18   4  22 660.724 42.3837   2
 -18  22  -4 696.457 33.9897   2
   4  22  18 619.089 31.5638   2
  18  -4  22 643.417 43.2486   1
  18  -4 -22 582.344 20.5712   2
  22   4 -18 530.968 32.8376   1
  18   4 -22 666.881 34.8658   1
  22   4  18 612.649 40.8129   2
  18   6  22 812.372 47.8306   2
  18   6 -22 833.886 42.0801   1
 -18  22  -6 948.257 41.9678   2
   6  22  18 780.282 37.5892   2
  22  -6  18 791.544 47.5846   1
   6  18  22 838.118 38.9189   2
   8  22  18 494.413 31.3750   2
   8  18  22 555.250 33.4771   2
  22 -18   8 511.119 37.7168   1
  10  22  18 930.627 45.2450   2
  22 -18  10 988.709 52.8853   1
  10  18  22 1000.33 47.2264   2
  12  22  18 745.238 42.0878   2
  12  18  22 690.049 41.1153   2
  22 -18  12 700.300 47.6894   1
   0  22  20 768.597 30.9735   2
  20   0 -22 811.377 33.9485   1
  22   0 -20 827.764 34.3960   1
   2  20  22 556.194 28.8603   2
  22  -2 -20 510.758 23.7530   1
  22   2 -20 524.964 29.9248   1
  -2  20  22 551.157 22.4285   1
  20   2 -22 529.726 29.4485   1
   2  22  20 538.224 28.3574   2
   4  20  22 68.3569 14.9988   2
  22   4 -20 67.4420 15.6410   1
  20   4 -22 57.2010 15.4609   1
   4  22  20 88.9101 16.1697   2
  20   6 -22 48.5367 16.3289   1
  22   6 -20 54.5087 16.5881   1
   6  22  20 37.2334 13.5461   2
   8  22  20 164.841 20.5104   2
   8  20  22 197.819 22.0106   2
  10  22  20 503.489 33.5045   2
  10  20  22 483.762 33.7617   2
  12  22  20 127.596 22.0170   2
  12  20  22 129.083 22.2544   2
   2  22  22 230.284 19.9375   2
   4  22  22 2787.14 78.7896   2
   6  22  22 1795.31 62.5340   2
   8  22  22 34.5640 15.0569   2
  10  22  22 453.947 32.8138   2
  23  -1  -1 60.4711 12.1454   2
   1  -1  23 71.1988 14.1298   1
  -1  -1 -23 57.6489 12.9414   2
   1  -1 -23 69.4569 13.3756   2
  -1   1 -23 71.9295 14.1887   2
   1   1 -23 69.4742 13.6040   2
  -3  23  -1 328.819 24.6874   1
   3   1  23 286.101 22.0245   1
   1  -3 -23 261.422 20.2498   2
  -3  -1 -23 290.739 23.0290   2
  23   1   3 281.171 21.9728   2
  -1   3  23 254.218 20.4610   1
  23  -3  -1 269.879 20.5575   2
  23  -3   1 319.483 23.0611   2
   3  -1 -23 279.384 20.5449   2
   1  -3  23 312.862 25.3891   1
   3  -1  23 293.415 23.3517   1
   3   1 -23 267.676 20.6500   2
   1   3 -23 285.887 23.3111   2
   3  -3  23 4487.65 112.309   1
   3  -3 -23 4298.83 104.248   2
  23  -3  -3 4391.23 104.125   2
  -3  23  -3 4485.71 113.384   1
   3   3 -23 4304.74 108.575   2
  -1   5  23 215.341 18.3480   1
   5   1  23 182.204 19.4982   1
   1   5  23 190.565 17.4328   1
   5  -1  23 209.543 20.6715   1
  -5  23  -1 192.786 19.4189   1
  23   1   5 191.213 19.4716   2
   5  -1 -23 184.736 17.0866   2
  23  -5  -1 187.338 17.8943   2
   1  23  -5 200.619 22.9557   1
  23  -5   1 153.470 17.3437   2
   5   1 -23 208.878 18.8404   2
   5   3 -23 324.981 24.5809   2
   3   5 -23 276.550 24.7694   2
  -5  23  -3 317.673 25.9454   1
   3  -5  23 315.659 27.5279   1
  23   3   5 326.687 25.6735   2
  23  -3  -5 330.014 21.6664   2
   5  -3 -23 307.317 21.1928   2
  -5   3 -23 309.776 25.6121   2
  -3   5  23 330.382 22.5974   1
  23  -5  -3 319.281 21.6082   2
   5  -3  23 291.653 25.4339   1
   5   3  23 323.525 23.2846   1
  -3   5 -23 330.415 26.4206   2
  23  -5   3 311.239 24.7956   2
   5  -5  23 42.6062 16.8178   1
  23  -5   5 49.2024 15.9258   2
  -5  23   5 27.4345 13.1047   1
  -5  23  -5 68.3755 18.0582   1
  23  -5  -5 65.8779 12.9280   2
  -5   5 -23 48.6776 16.1843   2
   7  -1  23 487.608 30.2455   1
  -1   7 -23 541.231 32.7489   2
  23  -7  -1 489.311 27.4323   2
   7   1 -23 507.673 27.4603   2
  23  -7   1 562.602 30.3658   2
  23   1   7 479.111 30.6532   2
  -1   7  23 545.593 26.9441   1
  23  -1   7 521.131 31.4175   2
   7   1  23 530.562 30.3975   1
   7  -1 -23 560.610 27.3540   2
   1  23  -7 517.065 35.5083   1
  -1  23  -7 516.632 33.9401   1
   1   7  23 493.247 26.1265   1
  23  -7  -3 834.744 34.5849   2
  -3   7  23 867.346 34.5122   1
  23  -7   3 871.374 39.9804   2
   7   3 -23 837.152 37.7323   2
   7  -3  23 856.298 40.6785   1
  -7   3 -23 867.197 41.6531   2
  23   3   7 899.160 41.7358   2
   7  -3 -23 842.324 33.9766   2
   7   3  23 893.149 39.6834   1
   3   7  23 818.042 35.9077   1
  -7  23  -3 902.211 40.5965   1
  -3   7 -23 878.766 42.5280   2
   5  -7  23 284.580 26.9380   1
  23  -7   5 240.697 23.5951   2
  -5  23   7 269.037 18.7740   1
  23   5   7 341.671 26.5660   2
   5   7  23 260.333 22.1011   1
  -7   5 -23 284.478 25.7013   2
  23  -5  -7 276.369 18.3502   2
  -7  23  -5 262.373 25.3577   1
  -5   7 -23 285.012 25.2105   2
   7  -5  23 282.246 25.2231   1
  -7  23   5 247.633 18.0247   1
  23  -7  -5 260.936 18.7620   2
   7  -7  23 1505.76 59.1340   1
  -7  23  -7 1557.77 59.3547   1
  -7  23   7 1535.13 43.8111   1
  23  -7  -7 1468.59 44.9086   2
  23  -1   9 73.9473 16.1851   2
  -1   9  23 69.2639 12.4091   1
   1  23  -9 71.1587 17.5802   1
   9  -1 -23 79.0890 12.4841   2
   1   9  23 77.1323 12.7157   1
   9  -1  23 88.6299 16.2262   1
  -1   9 -23 104.665 17.6675   2
   9   1 -23 74.7911 13.5446   2
   1   9 -23 54.9133 15.2854   2
  -1  23  -9 61.5905 17.8916   1
  23   1   9 80.7661 16.3567   2
   9   1  23 68.2937 15.0469   1
   9  -3  23 1030.53 45.1347   1
   3  23  -9 1023.30 49.4792   1
  -3  23  -9 931.892 46.2213   1
  -9   3 -23 985.665 46.0490   2
  -3   9  23 1073.83 37.2742   1
   9   3  23 969.496 44.0826   1
   3   9  23 977.086 38.7790   1
  23   3   9 989.434 45.5802   2
   9  -3 -23 998.933 36.0692   2
  23  -3   9 950.347 44.3650   2
  -3   9 -23 1046.89 46.9417   2
   9  -5  23 1.27953 14.4722   1
  -5  23   9 2.47329 8.66284   1
  23   5   9 5.09776 13.0584   2
  23  -5  -9 5.66457 7.88049   2
   9  -7  23 97.4927 19.8255   1
  23  -7  -9 76.9920 10.2717   2
   7  -9  23 125.084 21.7213   1
  23   7   9 76.3919 16.4453   2
  -7  23   9 86.2611 10.0179   1
  -7  23  -9 70.8869 18.4284   1
   7   9 -23 93.7312 19.1187   1
   9   7 -23 83.7087 18.0016   1
   9  -9  23 236.133 26.2741   1
  23  -9  -9 204.957 11.4797   1
   9   9 -23 203.067 25.0278   1
  23  -9   9 212.597 23.8947   1
  -9  23   9 180.403 9.25696   2
  11  -1 -23 441.591 24.2988   2
  -1  11  23 503.754 24.5645   1
  11   1  23 469.219 31.9591   1
  23 -11   1 456.935 28.0081   1
  23 -11  -1 472.913 26.6873   1
   1  11  23 467.942 25.5606   1
  11  -1  23 422.091 31.1064   1
  23   1  11 447.770 31.3841   2
  23  -1  11 459.561 32.1067   2
  23  -3  11 2182.20 73.8752   2
 -11  23   3 2194.34 58.4271   2
  -3  11  23 2266.90 58.6520   1
 -11  23  -3 1994.18 65.9871   2
  23 -11   3 1999.95 67.0908   1
  23   3  11 2183.11 73.5115   2
  23 -11  -3 2260.90 60.6912   1
  11  -3 -23 2055.45 57.7503   2
  -3  23 -11 2063.36 74.7853   1
  11  -3  23 2290.48 74.4284   1
  11  -5  23 274.105 26.7439   1
 -11  23  -5 287.682 24.8502   2
  23  -5  11 204.339 23.7067   2
  -5  23  11 227.893 15.2829   1
  11   5 -23 224.452 22.8796   1
  23  -5 -11 233.149 15.6108   2
  23   5  11 235.735 25.1703   2
  23 -11   5 234.519 24.1531   1
  23 -11  -5 211.488 16.0825   1
 -11  23   5 218.098 14.1906   2
  23  -7 -11 784.877 24.4991   2
 -11  23  -7 747.945 39.3850   2
   7  11  23 734.206 36.4938   2
 -11  23   7 670.598 20.3910   2
  23 -11  -7 723.728 23.2480   1
  23   7  11 739.637 41.2347   2
  -7  23  11 722.776 21.6184   1
  11  -7  23 845.406 43.8027   1
  11   7 -23 740.835 39.6609   1
  23 -11   7 676.348 39.3251   1
   9  11  23 225.687 23.2057   2
 -11  23  -9 218.257 24.2819   2
  23   9  11 233.220 25.5503   2
  11  -9  23 199.494 25.9971   1
  23 -11   9 232.668 26.2059   1
  11   9 -23 222.949 24.8100   1
   9 -11  23 203.515 26.4939   1
  23  -9  11 176.275 24.7190   1
  11  11  23 1150.87 50.3596   2
  23 -11  11 1080.32 52.8915   1
  11 -11  23 1146.61 57.0590   1
  23 -13  -1 56.1419 12.7921   1
  23   1  13 53.7310 16.2379   2
  23  -1  13 48.6704 16.2341   2
  13  -1 -23 43.1613 10.6883   2
  -1  13  23 39.7031 10.8051   1
  13   1  23 65.2558 17.4855   1
  23 -13   1 57.7663 14.0415   1
   1  13  23 43.5655 11.4788   1
  13  -1  23 62.8304 16.9766   1
  23 -13   3 303.357 25.3105   1
  23  -3  13 328.691 29.9434   2
  13   3 -23 300.190 24.3668   1
  23 -13  -3 334.163 20.5825   1
 -13  23   3 292.524 17.6362   2
  13  -3  23 280.669 28.0433   1
  13  -3 -23 309.384 18.9824   2
  23   3  13 310.533 28.6449   2
  -3  13  23 333.644 19.4742   1
 -13  23  -3 304.188 23.9356   2
  23 -13   5 187.174 24.0817   1
  -5  23  13 182.863 12.4900   1
  -5  23  13 160.657 11.2627   2
 -13  23   5 173.934 11.4953   2
  23  -5 -13 169.309 13.0476   2
  13  -5  23 189.007 26.0748   1
  23 -13  -5 207.594 14.6056   1
  23   5  13 212.568 25.2117   2
  13   5 -23 183.287 22.0058   1
 -13  23  -5 190.726 21.7167   2
  23 -13   7 238.505 25.7805   1
   7  13  23 228.960 22.7167   2
  13   7  23 195.181 23.8017   2
  13  -7  23 215.699 26.0428   1
  23   7  13 217.020 26.3254   2
  13   7 -23 199.721 23.2095   1
 -13  23  -7 207.624 23.2283   2
 -13  23  -9 42.1189 15.5614   2
   9  13  23 41.9911 14.8033   2
  13   9 -23 51.2071 18.0275   1
  23 -13   9 40.6311 17.5258   1
  23   9  13 63.7030 17.2901   2
  13  -9  23 46.3039 19.0030   1
  11  13  23 256.425 25.6969   2
  23 -13  11 263.000 29.2632   1
  13 -11  23 238.262 29.6959   1
  23  11  13 235.788 27.7935   2
  11 -13  23 266.967 31.6759   1
  23 -11  13 263.311 29.6482   1
  13  13  23 14.9571 17.2823   2
  23 -13  13-6.68350 22.3632   1
  23 -15   1 84.8168 16.1481   1
  -1  15  23 74.3881 12.2276   1
  23   1  15 78.7941 19.0329   2
  23  -1  15 31.0809 15.9461   2
  15  -1 -23 65.0743 12.3366   2
  -1  23  15 57.7237 10.5037   2
   1  15  23 56.2417 12.8538   1
  23 -15  -1 39.2048 13.1072   1
  15  -1  23 68.2043 19.4621   1
  15  -3  23 43.1993 19.1277   1
  23   3  15 26.6038 17.1698   2
  23 -15   3 50.7417 17.3443   1
  23  -3  15 40.9231 19.2045   2
  23  -3 -15 27.4091 10.5256   1
  -3  15  23 37.7770 10.6404   1
  -3  23  15 32.7294 8.33322   2
  15   3 -23 48.3875 14.6656   1
 -15  23  -3 36.7930 13.7701   2
  15  -3 -23 38.9769 9.44382   2
  15   5 -23 62.4872 17.5273   1
  -5  23  15 37.6554 6.38564   2
   5  15  23 44.6730 14.3952   2
  15  -5  23 61.0200 20.6241   1
  -5  23  15 39.3388 7.35655   1
  23  -5 -15 69.7254 8.59611   2
  23 -15   5 36.7948 17.8349   1
  23  -5 -15 58.4381 8.87775   1
 -15  23  -5 77.5362 16.3903   2
  23   5  15 47.2522 18.2700   2
   7  15  23 287.231 24.5010   2
  15  -7  23 318.545 30.6599   1
  15   7  23 291.325 28.6220   2
  23 -15   7 305.360 29.0907   1
  23   7  15 288.888 29.2646   2
  23  -7  15 260.992 29.2604   1
 -15  23  -7 297.480 25.9822   2
  15   7 -23 264.112 26.8170   1
   9  15  23-7.59633 13.5110   2
  15   9  23 31.5756 15.6104   2
  23 -15   9 3.10517 17.8010   1
  11  15  23 112.719 20.2488   2
  23 -15  11 146.330 26.0592   1
  23 -13  15 75.6940 24.3579   1
  13  15  23 31.0693 18.8841   2
  15  13  23 44.0596 20.1554   2
  23 -15  13 73.4285 24.3447   1
  -1  17  23 98.9975 13.3086   1
  23  -1 -17 117.463 14.8559   1
  23   1  17 95.6628 20.4004   2
  17  -1 -23 102.815 13.7750   2
  23  -1  17 89.9453 20.3277   2
  -1  23  17 109.086 12.4724   2
   1  23  17 91.5302 13.1290   2
  23   1 -17 111.053 15.4389   1
  23  -3 -17 1639.03 46.0188   1
   3  23  17 1608.58 53.4788   2
 -17  23  -3 1694.21 55.7198   2
  -3  17  23 1708.19 44.4050   1
  17   3 -23 1667.60 59.0182   1
  17  -3  23 1719.66 69.9910   1
  23 -17   3 1741.86 61.7039   1
  17  -3 -23 1637.95 45.7565   2
  -3  23  17 1696.94 43.0563   2
  23   3  17 1642.78 68.7481   2
  23 -17   5 44.3383 18.8371   1
  17   5 -23 52.3438 16.0336   1
   5  17  23 53.1656 14.5712   2
  17   5  23 56.8397 20.2905   2
   5  23  17 37.2357 13.8913   2
 -17  23  -5 56.5097 15.4708   2
  23  -5 -17 26.0816 3.50103   2
  17   7 -23 453.264 32.3177   1
   7  17  23 419.047 28.9132   2
  17   7  23 370.301 34.2959   2
  23  -7  17 469.117 37.4606   1
 -17  23  -7 412.750 30.4934   2
  23 -17   7 463.931 35.3928   1
  23 -17   9 343.284 33.6465   1
   9  17  23 419.277 30.6303   2
  23 -17  11 971.564 53.6797   1
  11  17  23 1069.53 50.2916   2
  13  17  23 105.180 21.7666   2
  23 -17  13 137.336 27.8028   1
  19   1 -23 136.327 16.8038   1
  -1  19  23 130.714 14.1741   1
  23  -1 -19 112.983 14.0895   1
   1  23  19 121.167 14.7347   2
  23   1 -19 120.651 16.1093   1
  -1  23  19 120.020 12.5513   2
  19   3 -23 95.0436 17.2949   1
  23   3 -19 91.4087 16.1665   1
   3  19  23 124.193 16.7804   2
  -3  19  23 111.650 10.4683   1
   3  23  19 127.915 16.2499   2
   5  19  23 7.65227 13.0365   2
   5  23  19 25.5393 12.7417   2
   7  19  23 57.4000 14.9883   2
   7  23  19 62.5721 15.8586   2
   9  19  23 31.4116 15.4882   2
   9  23  19 5.25656 13.2858   2
  11  19  23 64.4105 17.8474   2
  11  23  19 51.2303 16.2811   2
   1  23  21 118.917 14.6891   2
  -1  21  23 125.894 13.3819   1
   3  21  23 213.440 19.9401   2
   3  23  21 197.485 19.9080   2
   5  21  23 40.4941 14.6155   2
   5  23  21 32.3613 14.6938   2
   7  23  21 273.576 24.7823   2
   7  21  23 298.388 26.0954   2
   9  21  23 4.21896 14.4165   2
   9  23  21-2.82761 14.9534   2
   5  23  23 13.7920 14.5788   2
   7  23  23 19.7218 14.2884   2
   9  23  23 41.9168 16.3291   2
  24   0   0 443.397 26.7574   2
   0   0 -24 463.834 27.8079   2
  -2  24   0 1055.86 45.1036   1
   0  -2 -24 1149.34 44.4202   2
   0   2  24 1135.54 43.8528   1
  24  -2   0 1169.57 44.3748   2
   2   0 -24 1128.10 43.9305   2
  -2  24  -2 70.1195 15.9266   1
  24  -2  -2 59.5601 13.0230   2
   2  -2 -24 69.4600 13.4069   2
   2  -2  24 55.0996 15.0942   1
  24  -2   2 56.8047 13.6335   2
  -2   2 -24 74.4222 15.0533   2
   2   2 -24 65.8272 15.0088   2
  -4   0 -24 522.977 31.2794   2
   4   0  24 549.394 30.8701   1
  24  -4   0 525.909 29.4411   2
   4   0 -24 531.988 29.2122   2
   0   4 -24 549.716 31.5576   2
  -4  24   0 556.984 30.7762   1
   0   4  24 541.078 29.5922   1
  -2  24  -4 274.437 25.0349   1
   2   4  24 193.196 19.0691   1
  24  -2  -4 279.140 20.2943   2
  24   2   4 204.966 20.4512   2
  -2   4  24 231.737 20.2888   1
   4  -2 -24 273.719 20.3099   2
  -4  24  -2 242.493 22.9427   1
  24  -4  -2 284.323 21.0705   2
  24  -4   2 218.044 21.3525   2
   4   2 -24 256.556 21.9993   2
   2  -4  24 235.648 23.0882   1
   2   4 -24 245.291 22.4225   2
   4  -2  24 231.894 22.6662   1
   4   4 -24 16484.0 339.924   2
  -4  24  -4 17404.9 344.872   1
   4  -4  24 16173.8 341.744   1
  24  -4  -4 17430.7 333.035   2
  24  -4   4 17219.7 342.349   2
  -6  24   0 1614.66 54.7457   1
   6   0  24 1509.48 55.4227   1
   0   6  24 1678.71 53.0294   1
  24   0   6 1464.98 56.2642   2
   6   0 -24 1590.76 52.2407   2
  24  -6   0 1576.90 54.1853   2
  24  -6  -2 82.9240 14.4636   2
   2  24  -6 66.7473 18.0062   1
  24  -6   2 67.5987 15.4656   2
   6   2 -24 67.8579 14.4466   2
   6  -2  24 86.9931 17.5853   1
   2   6 -24 70.2057 16.1961   2
   6   2  24 77.7938 15.4993   1
  -6  24  -2 79.7680 16.5559   1
   2   6  24 75.6844 14.1628   1
  -2   6  24 76.2490 13.6910   1
  24   2   6 113.872 16.5651   2
   6  -2 -24 88.5459 13.9994   2
  24  -6   4 6312.61 148.930   2
  -4  24  -6 6168.24 152.226   1
   6   4 -24 6371.52 147.703   2
   4   6 -24 6229.20 149.524   2
   6  -4 -24 6222.89 138.529   2
  24   4   6 6130.17 149.452   2
   4  -6  24 6260.89 152.739   1
  24  -4  -6 6374.55 138.751   2
  -6   4 -24 6428.97 152.215   2
   4   6  24 6301.88 143.445   1
  -4   6 -24 6402.92 151.811   2
  -6  24  -4 6382.43 150.432   1
  24  -6  -4 6327.35 140.125   2
   6  -4  24 6100.63 149.441   1
  24  -6   6 3752.13 103.577   2
  -6  24   6 3662.42 88.3919   1
   6  -6  24 3708.79 104.696   1
  -6  24  -6 3748.81 103.735   1
  24  -6  -6 3717.83 90.1669   2
  24  -8   0 1033.62 41.7401   2
   0   8  24 1024.21 38.7012   1
  24   0   8 945.806 44.5467   2
   8   0  24 941.616 43.5888   1
   8   0 -24 1000.23 39.6177   2
   0  24  -8 1062.78 49.8883   1
   8   2 -24 708.568 34.4595   2
   8  -2  24 724.934 37.7638   1
  24  -8  -2 688.470 32.7734   2
  -2   8  24 798.283 32.9241   1
  -8  24  -2 716.868 36.4427   1
  24   2   8 744.609 39.0648   2
   8  -2 -24 722.130 31.8201   2
   8   2  24 692.427 36.8148   1
   2  24  -8 701.066 40.8828   1
   2   8  24 760.320 33.9136   1
  -2   8 -24 746.323 39.3630   2
   8  -4  24 8.95056 14.3125   1
  24  -8  -4 28.1359 10.5563   2
   8  -4 -24 21.0260 10.1133   2
  -4  24   8 15.3091 10.2121   1
  24  -4  -8 18.7164 9.15087   2
  24   4   8 20.2960 12.5313   2
  -8  24  -4 13.5365 14.2881   1
   8   4  24 24.3383 14.4394   1
  -8  24   4 31.5838 10.6116   1
   4   8  24 19.5801 12.4200   1
  24  -8  -6 194.438 16.2959   2
  24  -6   8 211.722 23.2225   2
  -6  24   8 233.285 16.3883   1
   6   8  24 181.328 19.9095   1
  24   6   8 222.127 23.9954   2
  -8  24  -6 214.792 23.6037   1
   6  -8  24 230.841 25.8493   1
  -8  24   6 215.126 16.1079   1
  -6  24  -8 198.274 24.4661   1
  24  -6  -8 214.441 16.3830   2
   8  -6  24 210.975 24.7848   1
   8   8 -24 1056.10 48.1688   1
  -8  24   8 972.496 30.9892   1
   8  -8  24 963.960 48.6136   1
  10   0 -24 1673.33 53.2362   2
   0  10  24 1657.39 51.2812   1
  24 -10   0 1490.49 53.5016   1
  10   0  24 1611.54 60.4352   1
  24   0  10 1615.53 62.0270   2
  10   2 -24 342.926 24.0440   2
  24 -10   2 334.753 25.9218   1
  24 -10  -2 350.429 23.3307   1
  10   2  24 339.197 27.5473   1
   2  10  24 339.189 23.4228   1
  24   2  10 353.593 29.1729   2
  10  -2 -24 337.219 21.6096   2
  -2  10  24 352.469 21.7780   1
  10  -2  24 344.400 28.0197   1
  24  -2  10 346.210 28.3633   2
  10  -4  24 2379.08 77.8697   1
  24 -10   4 2204.42 72.9681   1
  10   4  24 2307.13 75.1922   1
  24  -4 -10 2301.19 60.9225   2
   4  10  24 2319.61 69.2630   1
  24 -10  -4 2275.98 63.4039   1
  10  -4 -24 2365.84 61.8093   2
  24   4  10 2339.44 77.4170   2
 -10  24   6 584.154 23.0032   2
  -6  24  10 612.915 23.2934   1
  24 -10   6 632.748 37.3077   1
  24   6  10 589.917 36.3549   2
  24 -10  -6 605.729 25.4465   1
  10  -6  24 550.150 36.8927   1
  24  -6 -10 520.896 24.1552   2
  10  -8  24 1701.81 64.6904   1
  24   8  10 1710.01 64.2544   2
  24 -10   8 1615.62 62.4818   1
  10   8 -24 1638.40 62.6592   1
   8 -10  24 1692.38 66.5544   1
 -10  24   8 1401.95 35.1555   2
  24 -10  -8 1492.69 38.2065   1
  10  10  24 40.7203 16.1879   2
  10 -10  24 22.7995 19.2115   1
  24 -10  10 30.2601 17.6693   1
  12   0 -24 610.493 30.5561   2
  12   0  24 584.188 37.0354   1
  24 -12   0 631.318 32.0916   1
   0  12  24 671.192 30.1253   1
  24   0  12 704.309 40.4942   2
  12  -2  24 99.5313 19.3620   1
  24  -2  12 74.1824 17.5618   2
 -12  24  -2 91.8003 15.5917   2
  24 -12  -2 100.101 15.0279   1
  -2  12  24 96.0073 13.5915   1
  12   2  24 61.2873 16.6163   1
   2  12  24 79.8854 14.6980   1
  24   2  12 92.5089 19.6757   2
  12  -2 -24 104.554 13.0596   2
  12  -4  24 2930.45 91.3461   1
 -12  24  -4 2867.72 84.4802   2
  24 -12  -4 2946.04 72.4528   1
  24  -4  12 2964.10 92.1585   2
  24  -4 -12 2920.97 70.7015   2
  12  -4 -24 2926.39 71.4920   2
  24   4  12 2964.90 92.5566   2
  24 -12   4 2675.51 83.8294   1
 -12  24   4 2901.90 69.1074   2
 -12  24  -6 1855.35 64.3200   2
  12  -6  24 1797.83 68.2994   1
  12   6 -24 1734.99 62.6302   1
 -12  24   6 1625.29 40.3452   2
  24   6  12 1818.84 67.8917   2
  24 -12   6 1760.59 63.6635   1
  24  -6 -12 1744.47 44.4308   2
  24 -12  -6 1614.30 43.3430   1
  -6  24  12 1592.64 40.6652   1
  24 -12   8 99.9812 20.2026   1
 -12  24  -8 94.4366 19.3438   2
   8  12  24 92.6767 17.6773   2
  24   8  12 90.4035 19.4412   2
  12  -8  24 96.5946 21.2032   1
  12   8 -24 113.231 19.9715   1
  10 -12  24 227.243 29.6760   1
  10  12  24 188.595 22.6039   2
  12  10  24 219.864 25.1215   2
  12 -10  24 270.228 30.1412   1
  24  10  12 195.776 25.8114   2
  24 -10  12 224.470 27.9438   1
  24 -12  10 223.142 26.8389   1
  12  12  24 706.348 41.4026   2
  24 -12  12 711.464 44.5862   1
  24   0  14 1308.68 56.3569   2
  14   0 -24 1179.40 43.7868   2
  14   0  24 1195.20 55.1039   1
  24 -14   0 1208.29 45.7976   1
   0  14  24 1170.68 41.6568   1
  24 -14  -2 380.463 23.3458   1
  24  -2  14 416.832 33.5018   2
  14   2  24 380.588 31.8344   1
  24 -14   2 434.565 29.4299   1
  -2  14  24 412.394 22.3544   1
   2  14  24 424.686 25.6138   1
 -14  24   2 406.284 21.6728   2
  14  -2  24 410.245 33.7502   1
 -14  24  -2 423.614 26.6595   2
  14  -2 -24 399.867 22.8736   2
  24   2  14 399.134 32.6695   2
  24 -14   4 7092.59 158.634   1
  24  -4 -14 6345.00 135.132   2
  14   4 -24 7085.48 157.341   1
  -4  24  14 6623.88 132.634   2
  14  -4 -24 6590.04 136.707   2
  24   4  14 6975.25 167.979   2
 -14  24  -4 6713.39 154.306   2
  14  -4  24 7035.04 167.688   1
 -14  24   4 6245.03 132.025   2
  14  -6  24 4620.89 123.698   1
  24  -6 -14 3959.72 83.3207   1
  24 -14   6 4531.24 117.010   1
  14   6 -24 5055.96 119.108   1
  24   6  14 4804.98 125.943   2
 -14  24  -6 4835.80 116.927   2
  24  -6 -14 3898.57 82.9874   2
 -14  24  -8 17.8205 14.5765   2
   8  14  24 10.0322 13.3157   2
  24 -14  10 77.0850 20.7052   1
  24 -10  14 41.4030 20.3004   1
  10  14  24 47.9401 16.8440   2
  24 -12  14 2102.47 80.5580   1
  12  14  24 2053.17 74.6958   2
  14  12  24 2079.89 77.0805   2
  24 -14  12 2241.20 81.6785   1
  24   0  16 738.151 45.5307   2
  16   0 -24 797.761 34.7297   2
   0  24  16 738.113 30.5067   2
  16   0  24 801.775 46.8767   1
  24 -16   0 837.720 37.4819   1
   0  16  24 807.352 33.0477   1
  24   2  16 105.607 21.9686   2
  -2  16  24 149.405 14.5001   1
  24  -2  16 119.901 23.2380   2
 -16  24  -2 144.953 17.2653   2
  -2  24  16 111.229 11.9663   2
  24 -16   2 154.969 21.1714   1
  16  -2 -24 138.311 14.1495   2
  24  -2 -16 123.941 14.5466   1
  16  -2  24 145.698 24.5101   1
  24 -16   4 1901.49 66.4365   1
  24  -4 -16 1881.32 47.8812   1
  24  -4 -16 1764.28 45.6929   2
  16  -4 -24 1838.87 47.1412   2
  16   4 -24 1931.09 64.7162   1
 -16  24  -4 2007.44 63.9766   2
  -4  24  16 1807.53 43.7430   2
  24 -16   6 348.962 31.4245   1
   6  16  24 367.803 26.7534   2
  24  -6  16 339.752 33.0316   1
 -16  24  -6 329.071 27.3445   2
  16   6 -24 406.339 30.3563   1
   8  16  24 249.180 24.5575   2
  24 -16   8 172.998 26.6702   1
  24 -16  10 1070.10 55.8249   1
  10  16  24 1269.32 53.8566   2
  12  16  24 146.121 22.6259   2
  24 -16  12 199.808 30.0405   1
  24   0 -18 848.873 35.8999   1
   0  18  24 826.935 33.9510   1
   0  24  18 893.818 33.6425   2
  24   2 -18 536.573 31.0636   1
  -2  18  24 519.581 22.9148   1
   2  24  18 556.207 28.5236   2
  -2  24  18 568.894 22.9320   2
 -18  24  -4 1135.19 45.3229   2
   4  24  18 1075.16 43.5098   2
  18   4 -24 1106.54 47.7293   1
   6  18  24 747.299 38.1784   2
  24 -18   6 699.173 42.3615   1
   6  24  18 646.196 34.8492   2
 -18  24  -6 687.533 36.7696   2
  18   6 -24 691.270 38.8789   1
   8  18  24 807.988 41.5066   2
  24 -18   8 773.075 46.7589   1
   8  24  18 712.566 38.9529   2
  24 -18  10 227.022 31.3622   1
  10  24  18 188.026 22.9738   2
  10  18  24 236.400 25.5603   2
   0  24  20 56.5392 11.1899   2
   0  20  24 72.3341 12.6879   1
   2  24  20 49.7613 12.8897   2
   4  20  24 21.5679 12.5019   2
   4  24  20 17.6221 12.1691   2
   6  20  24 14.5895 13.1537   2
   6  24  20 16.4768 12.6711   2
   8  20  24 99.2927 19.0379   2
   8  24  20 120.161 18.8431   2
  10  24  20 222.927 24.3443   2
  10  20  24 265.991 26.4925   2
   4  22  24 1701.97 57.5039   2
   4  24  22 1615.34 55.6247   2
   6  22  24 1233.90 50.2100   2
   6  24  22 1187.44 49.2381   2
   8  22  24 8.31662 14.3133   2
   8  24  22 24.6267 15.2594   2
   1   1  25 11.6982 11.9615   1
  25   1   1-4.27905 10.8909   2
  -1  -1 -25 8.82678 11.5961   2
  25  -1  -1 1.98391 10.4393   2
   1  -1 -25 10.3416 11.2146   2
  -1  25  -1 3.70180 13.8399   1
  25  -1   1 9.56071 11.1220   2
  -1   1 -25 9.16045 12.8951   2
   1   1 -25 6.56581 11.5619   2
  -3  25   1 62.4284 15.2346   1
  -1   3  25 121.634 17.1024   1
  25  -1  -3 81.4267 13.7701   2
   1   3  25 95.9030 16.1881   1
  -3  25  -1 65.7255 15.9067   1
  -1  25  -3 81.9479 17.9375   1
  -3   1 -25 78.0683 16.0095   2
   3  -1 -25 72.5524 14.4016   2
  25  -1   3 87.5050 16.2576   2
  25  -3  -1 93.9179 15.7130   2
  25  -3   1 81.2568 15.0414   2
  -1   3 -25 81.5970 16.0298   2
   3   1 -25 66.0630 14.3105   2
   1   3 -25 88.0637 16.1354   2
   3   3 -25 58.7895 15.2178   2
   3   3  25 44.3733 14.3098   1
   3  -3 -25 66.5875 13.5593   2
  25  -3  -3 60.3219 13.4242   2
  -3  25  -3 70.0416 16.2306   1
   3  -3  25 50.8025 15.9093   1
  25  -3   3 63.4718 15.4102   2
  -3  25   3 59.6697 14.6684   1
   5   1 -25 129.081 17.6289   2
  25  -5   1 128.752 17.9691   2
   1   5 -25 123.109 18.3881   2
  -5  25  -1 152.238 19.0819   1
  -5   1 -25 143.822 19.2501   2
  -5  25   1 175.657 19.5508   1
  -1   5  25 142.257 17.4617   1
   5  -1 -25 134.367 16.6083   2
   1   5  25 161.169 18.1575   1
   5  -1  25 134.151 19.3060   1
  25  -5  -1 132.570 17.2728   2
  -1  25  -5 105.217 19.4810   1
   3   5 -25 303.148 25.5289   2
  -5  25  -3 298.755 25.1559   1
   5  -3  25 288.145 25.7275   1
   3   5  25 272.861 22.7477   1
   3  -5  25 288.244 26.4649   1
  25   3   5 308.048 25.3427   2
   5  -3 -25 303.992 21.8483   2
  -3  25  -5 308.575 27.2835   1
  25  -3  -5 264.078 20.1224   2
  25  -5  -3 287.819 21.6011   2
  25  -3   5 298.652 25.4718   2
  25  -5   3 293.374 25.0160   2
   5   3 -25 293.766 23.6455   2
  25  -5   5 210.222 22.5052   2
   5   5 -25 190.789 21.7382   2
  25  -5  -5 207.099 18.3331   2
   5  -5  25 204.321 23.0455   1
   5   5  25 212.077 20.8041   1
  -5  25  -5 206.861 22.8849   1
   7   1  25 190.629 21.7116   1
   1   7 -25 176.247 21.2896   2
  25  -7  -1 183.139 18.9118   2
  25  -7   1 197.121 20.4766   2
  -1   7  25 162.983 17.7707   1
   7  -1  25 191.003 22.1767   1
   1   7  25 222.725 20.0110   1
  25   1   7 186.802 21.4726   2
   7  -1 -25 182.568 18.1978   2
  -7  25  -1 191.334 21.1158   1
  -7  25   1 186.465 19.4239   1
   7   1 -25 167.539 18.4991   2
  25  -7  -3 1218.89 45.3585   2
   7   3 -25 1228.12 48.4019   2
   3   7 -25 1237.80 52.4946   2
  25  -7   3 1324.52 52.1055   2
  -3  25  -7 1183.94 53.4982   1
  25  -3  -7 1255.77 43.5671   2
   7  -3 -25 1295.39 44.6899   2
  25   3   7 1239.67 52.0110   2
   7  -3  25 1202.12 51.6926   1
  -7  25  -3 1269.76 51.5633   1
   3   7  25 1308.24 47.5059   1
  25  -7  -5 594.376 29.3745   2
  25  -5   7 664.599 37.9477   2
   7  -5  25 647.554 38.6227   1
  25  -7   5 633.753 36.8013   2
   7   5 -25 661.218 36.0349   2
   5   7 -25 637.791 36.9061   2
  25   5   7 638.228 36.8136   2
  -7  25  -5 593.464 36.2836   1
   5   7  25 654.185 34.3507   1
  25  -5  -7 669.757 30.0213   2
  -5  25  -7 733.167 40.2859   1
   5  -7  25 695.605 40.4660   1
  25  -7  -7 833.189 32.7526   2
   7   7  25 761.860 38.6202   1
  -7  25  -7 786.721 43.0330   1
  -7  25   7 808.067 30.6466   1
   7  -7  25 783.280 44.0494   1
  25  -1   9 76.1254 17.4819   2
   9   1 -25 62.6556 14.0562   2
   9   1  25 109.148 18.8889   1
   9  -1  25 99.2520 17.9696   1
   1   9  25 92.2674 15.0457   1
  -1   9  25 131.349 16.1445   1
  25   1   9 89.6257 17.5924   2
   9  -1 -25 93.3995 14.4846   2
   9  -3  25 63.7345 17.1760   1
   3   9  25 98.5036 15.7746   1
   9   3 -25 84.6983 16.0860   2
  25  -3  -9 77.1016 12.3630   2
   9  -3 -25 72.4633 12.7248   2
  25   3   9 72.8912 17.1377   2
  -3   9  25 80.7055 14.3656   1
   9   3  25 61.6368 17.5303   1
  -5  25   9 50.7032 11.3252   1
  25  -5   9 69.8091 18.6134   2
  25   5   9 58.9819 17.7252   2
   9  -5  25 72.4488 18.7198   1
  25  -5  -9 49.1762 11.6365   2
   5   9  25 54.9823 14.7207   1
  25  -7  -9 272.893 17.6908   2
   9  -7  25 254.997 27.5066   1
   7  -9  25 262.426 28.7288   1
  25   7   9 230.007 25.3765   2
  -7  25   9 240.593 15.3329   1
  -9  25   9 9.66272 5.72818   2
  25  -9   9 18.1546 18.0241   1
  25  -9  -9 11.2150 7.95751   1
   9  -9  25 9.63601 17.3195   1
  25   1  11 142.732 20.6109   2
  11  -1 -25 124.743 15.4089   2
  11   1  25 93.1457 19.6597   1
  25  -1  11 112.858 19.6361   2
 -11  25  -1 136.166 17.4326   2
  11   1 -25 105.898 15.8119   2
  11  -1  25 96.4700 20.2382   1
  -1  11  25 118.369 15.7848   1
  25 -11   1 113.038 18.7401   1
   1  11  25 127.985 16.3438   1
  25 -11  -1 96.2733 16.6642   1
  25 -11  -3 17.6956 11.8971   1
  -3  11  25 15.9641 10.7680   1
 -11  25   3 18.8385 10.0402   2
 -11  25  -3 17.9607 13.4306   2
  11  -3  25 4.24655 15.2153   1
  11  -3 -25 8.60364 9.82067   2
  11   3  25 11.0265 14.4228   1
  25   3  11 19.1394 14.9002   2
   3  11  25 12.0523 11.9255   1
  11  -5  25 127.766 22.5766   1
 -11  25  -5 150.960 20.9557   2
   5  11  25 195.704 21.2075   1
  25   5  11 172.753 23.4600   2
  25  -5 -11 175.435 14.7700   2
  -5  25  11 165.973 13.7989   1
  25 -11   5 166.947 23.1464   1
 -11  25   5 153.605 12.9288   2
  25 -11  -7 482.294 19.7447   1
 -11  25  -7 481.175 33.4666   2
  11   7 -25 517.012 33.9879   1
  -7  25  11 455.641 17.2653   1
  25   7  11 519.870 36.0308   2
  25 -11   7 473.220 34.9859   1
 -11  25   7 434.022 16.5865   2
  11  -7  25 525.737 37.0890   1
  25 -11   9 115.561 23.5302   1
  25   9  11 98.5355 20.0893   2
  25  -9  11 85.6427 21.6879   1
  25 -11  11 108.145 23.2580   1
  13  -1 -25 75.0399 13.1270   2
  -1  13  25 72.9259 13.3631   1
  25   1  13 56.8128 17.9833   2
 -13  25  -1 92.4841 14.9766   2
  13  -1  25 80.7893 20.2533   1
   1  13  25 91.9571 14.6163   1
  25  -1  13 75.1496 19.3239   2
  13   1 -25 65.0251 14.1802   2
  13   1  25 55.6766 19.0758   1
  25 -13  -1 64.8863 14.3305   1
 -13  25  -3 7.96792 12.6582   2
  25  -3  13 30.4285 16.9810   2
  13  -3  25 6.09140 16.3226   1
  25 -13  -3 23.0976 11.9545   1
  25 -13   3 7.31890 15.5939   1
  13   3  25 27.3150 18.1593   1
  13  -3 -25 9.53654 8.87027   2
  -3  13  25 21.9254 10.6424   1
   3  13  25 23.9439 12.9402   1
 -13  25   3 16.5197 8.92000   2
  25   3  13 20.6493 17.1989   2
  25 -13  -5 13.8262 10.0730   1
 -13  25  -5-1.30563 14.0729   2
  -5  25  13 0.43228 7.40787   1
  -5  25  13 10.4108 6.83191   2
  25 -13   5-4.04564 16.4674   1
 -13  25   5 2.10449 6.52970   2
  25  -5 -13 11.1252 8.18443   2
  25   5  13 9.65148 16.0263   2
  25 -13   7 311.528 29.1358   1
 -13  25  -7 235.956 24.7291   2
  25 -13   9 20.5893 17.9502   1
  25  -9  13 29.0815 19.2350   1
  25 -11  13 147.610 25.5037   1
  11  13  25 135.262 21.9054   2
  13  11  25 110.391 21.9014   2
  25 -13  11 129.025 24.2405   1
  25 -13  13 571.279 43.6498   1
  13  13  25 568.999 40.2178   2
  25 -15   1 418.123 28.8202   1
  25  -1  15 421.691 34.5221   2
  -1  15  25 449.410 24.2383   1
  15   1 -25 431.085 26.9748   2
  15   1  25 450.966 36.1265   1
  25 -15  -1 484.597 27.8155   1
 -15  25  -1 409.028 25.5225   2
   1  15  25 404.802 25.7489   1
  15  -1 -25 476.142 25.6654   2
  15   3  25 869.643 48.4471   1
   3  15  25 990.121 41.6168   1
  -3  25  15 947.255 30.9481   2
  15  -3 -25 936.112 33.6073   2
  -3  15  25 979.311 33.3374   1
 -15  25  -3 931.634 41.1215   2
  25 -15   3 973.409 45.0953   1
  -5  25  15 126.581 8.55218   1
  25  -5 -15 145.695 11.2479   1
  25 -15   5 126.615 22.1188   1
  15   5 -25 153.087 21.5366   1
  25  -5 -15 142.773 10.8219   2
  -5  25  15 121.371 8.35030   2
 -15  25  -5 139.869 19.3259   2
  25 -15   7 1404.65 61.4829   1
   9  15  25 240.081 25.2741   2
  25 -15   9 238.758 28.7045   1
  11  15  25 509.234 35.8720   2
  25 -15  11 482.783 39.1536   1
  -1  17  25 467.199 24.2828   1
 -17  25  -1 505.468 27.0561   2
   1  25  17 462.187 25.4897   2
   1  17  25 512.984 27.9874   1
  -1  25  17 466.883 23.0059   2
  25 -17   3 447.671 31.9391   1
   3  25  17 451.515 27.1687   2
 -17  25  -3 408.645 26.6872   2
  -3  17  25 415.621 19.6531   1
  -3  25  17 407.566 18.2247   2
   5  25  17 174.819 19.6485   2
 -17  25  -5 187.703 21.5661   2
  17   5 -25 178.747 22.4577   1
  25 -17   5 177.945 25.4325   1
   7  17  25 1801.51 64.3798   2
  25 -17   7 1850.40 72.6784   1
   9  17  25 94.5280 20.0853   2
  25 -17   9 77.2643 22.6569   1
  11  17  25 294.970 28.2118   2
  25 -17  11 310.764 35.4839   1
  -1  25  19 8.75525 9.02584   2
  -1  19  25 3.83047 9.48663   1
   1  19  25 12.0288 11.7262   1
   1  25  19 8.95127 9.81072   2
   3  25  19 22.3781 12.2783   2
   5  25  19-1.12245 11.4706   2
   7  19  25 10.5301 14.6235   2
   7  25  19 24.1007 15.2708   2
   9  19  25 37.6534 16.7121   2
   9  25  19 43.1191 16.3880   2
   5  25  21 29.7986 13.7564   2
   7  21  25 17.6903 14.5618   2
   7  25  21 5.20304 13.4381   2
  26   0   0 1244.12 48.5603   2
   0   0 -26 1171.37 47.7452   2
   0   2  26 1607.57 55.9270   1
  26   0  -2 1520.96 53.9025   2
  -2   0 -26 1520.67 56.5370   2
  26   0   2 1578.75 56.5361   2
   2   0 -26 1511.26 54.5262   2
  26  -2   0 1557.92 54.9768   2
   0   2 -26 1539.44 56.8180   2
   0  26  -2 1460.08 58.4439   1
   2   0  26 1605.57 57.3938   1
  -2  26   0 1448.64 56.4156   1
   2   2  26 332.366 25.3789   1
  -2  26  -2 332.706 27.4412   1
  -2  26   2 328.911 26.2328   1
  26   2   2 318.689 25.3776   2
   2  -2 -26 295.480 23.6672   2
  26  -2  -2 304.887 23.3338   2
  -2   2 -26 320.981 26.6074   2
  26  -2   2 341.740 25.8288   2
   2   2 -26 289.335 24.7712   2
   0   4  26 495.553 29.2735   1
  26   0   4 409.051 29.4042   2
   4   0 -26 498.336 29.3880   2
  -4  26   0 439.756 29.4693   1
   0   4 -26 421.235 30.2903   2
   0  26  -4 411.499 32.0680   1
  26  -4   0 456.483 29.0726   2
  -4  26  -2 494.299 31.7401   1
  26  -2  -4 467.962 27.2688   2
   4  -2 -26 455.386 27.4240   2
  -4   2 -26 420.026 29.9542   2
   4   2  26 433.192 29.4653   1
  -2   4 -26 483.106 31.8020   2
  26  -4  -2 529.771 29.4401   2
   2   4  26 463.837 29.0766   1
  26  -2   4 453.164 30.1613   2
   4   2 -26 429.938 28.8009   2
  26  -4   2 473.156 30.2274   2
   2   4 -26 432.863 29.6549   2
  -2  26  -4 542.087 34.1773   1
  -4  26   2 457.395 28.4180   1
   4  -4  26 282.354 26.9428   1
  -4  26   4 292.739 22.3763   1
  -4  26  -4 294.228 26.3842   1
   4   4  26 328.254 25.0182   1
  26  -4   4 316.319 26.3021   2
   4   4 -26 328.400 25.5692   2
   0   6  26 494.349 28.8076   1
   6   0 -26 490.176 29.1518   2
  -6  26   0 437.636 28.4719   1
  26  -6   0 484.072 29.8450   2
  26  -6   2 201.526 22.1288   2
  -6  26   2 178.905 19.4007   1
   2   6 -26 160.733 21.4830   2
   2   6  26 231.132 21.3085   1
  -2  26  -6 159.993 23.8686   1
   6  -2 -26 187.820 18.8828   2
  26  -2   6 206.733 23.3147   2
   6  -2  26 206.771 23.6549   1
  -6  26  -2 182.622 21.7010   1
   6   2 -26 193.316 20.7894   2
  -2   6  26 184.225 20.4401   1
   6   4 -26 395.520 28.0774   2
  -4  26  -6 401.248 30.5575   1
   4   6 -26 440.535 30.7586   2
  26  -6   4 375.855 28.5505   2
   6  -4  26 318.357 28.7491   1
  26   4   6 356.589 28.1607   2
  26  -4  -6 343.008 23.0491   2
  -6  26  -4 368.718 28.5107   1
  26  -6  -4 338.301 23.7149   2
   6   4  26 328.601 25.9791   1
  26  -4   6 350.822 28.3904   2
   4   6  26 378.906 26.6349   1
   6  -6  26 1212.20 54.5287   1
  26  -6   6 1267.06 54.4539   2
   6   6 -26 1247.20 53.8435   2
  -6  26  -6 1316.37 55.7112   1
   6   6  26 1174.25 49.0716   1
  26  -6  -6 1278.58 45.0461   2
   8   0  26 1018.68 47.6810   1
  -8  26   0 965.978 43.0844   1
   8   0 -26 1109.31 43.7409   2
   0   8  26 1130.72 43.5987   1
  -2   8  26 273.160 22.4781   1
   2   8  26 261.704 22.4309   1
   8  -2  26 261.885 26.6753   1
  -8  26  -2 262.799 24.2843   1
  26   2   8 262.723 26.4240   2
   8   2 -26 240.435 22.3517   2
  26  -4   8 336.875 29.6288   2
   8   4 -26 323.171 26.9560   2
  -8  26  -4 387.014 29.8883   1
  26   4   8 340.573 28.6849   2
  26  -4  -8 331.918 21.7902   2
   4   8  26 352.247 25.7894   1
   8  -4  26 333.461 29.3626   1
  26  -6  -8 26.1229 10.9973   2
   8  -6  26 10.4309 16.9601   1
  26  -6   8 36.5918 17.4581   2
   8   6 -26 24.9843 15.6533   2
  26   6   8 17.4163 14.4153   2
  -8  26  -6 17.6703 16.9832   1
  -6  26   8 29.6226 10.4249   1
  -8  26   6 21.0202 10.1459   1
   8   6  26 29.2892 14.7426   1
   6   8  26 26.1299 15.1306   1
   8  -8  26 835.400 47.9059   1
  26   8   8 876.707 47.0533   2
   8   8  26 881.052 43.5348   1
  26 -10   0 3149.62 90.3186   1
   0  10  26 3428.86 87.2578   1
  10   0 -26 3277.58 87.2968   2
  26   0  10 3169.84 98.0084   2
  10   0  26 3200.22 96.5110   1
  10   2 -26 657.152 34.3861   2
  10  -2  26 619.580 38.8449   1
  26 -10   2 678.166 37.7215   1
  26 -10  -2 638.319 33.4652   1
  10  -2 -26 642.289 30.8994   2
  -2  10  26 664.177 32.1677   1
  26   2  10 619.468 38.8853   2
  10   2  26 652.561 38.5874   1
   2  10  26 688.143 33.6918   1
  10   4 -26 159.023 20.1795   2
  26 -10   4 197.467 23.5941   1
  26 -10  -4 163.276 17.6967   1
  10  -4  26 188.639 24.7304   1
  26  -4 -10 177.582 16.3119   2
   4  10  26 218.392 21.5155   1
  26   4  10 155.403 21.9599   2
  26  -6 -10 36.9537 10.3082   2
  10  -6  26 15.5729 17.1979   1
 -10  26   6 37.2940 9.31422   2
  -6  26  10 32.7891 9.08469   1
  26   6  10 23.4092 16.4641   2
  26 -10   6 30.7296 17.8995   1
  10   6  26 41.9517 16.0891   1
   6  10  26 32.0306 14.9682   1
  26 -10  -6 41.5598 11.8694   1
  26   8  10 1517.27 61.3973   2
  10  -8  26 1383.82 61.1215   1
  26 -10   8 1392.42 60.0809   1
 -10  26   8 1217.32 32.6160   2
  26 -10  -8 1284.89 35.8382   1
  26 -10  10 1539.09 65.9043   1
   0  12  26 60.7825 14.5675   1
  12   0 -26 29.5068 11.7942   2
  26   0  12 56.9038 17.4531   2
  12   0  26 35.5852 18.3205   1
  26 -12   0 68.1064 15.9311   1
 -12  26   0 54.9521 12.9235   2
  26   2  12 46.2911 17.0900   2
  -2  12  26 48.5282 12.9506   1
  26 -12   2 20.5634 15.0520   1
   2  12  26 26.5151 13.5020   1
 -12  26  -2 21.8894 12.8574   2
  12   2 -26 45.4566 13.2945   2
  26 -12  -2 34.9668 12.3531   1
  12  -2  26 28.8505 17.1549   1
  12  -2 -26 33.8073 11.3116   2
  12   2  26 13.6862 17.9520   1
 -12  26   4 35.4850 9.52109   2
  26 -12   4 35.7640 16.2960   1
 -12  26  -4 80.8640 16.5210   2
  -4  26  12 55.2195 10.6290   1
  26  -4 -12 29.1762 10.0095   2
  26 -12  -4 47.4737 12.2610   1
  26   4  12 38.4091 17.0408   2
   4  12  26 36.1569 14.2500   1
  12  -4  26 40.5089 18.6232   1
  -6  26  12 19.0995 7.35778   1
  26  -6 -12 8.26561 8.20645   2
  26 -12   6 2.90152 16.4510   1
 -12  26  -6 43.6717 16.3709   2
   6  12  26 17.8958 13.0951   1
 -12  26   6 10.7707 6.53681   2
  26 -12  -6 14.9400 8.95299   1
  26 -12   8 12.6049 17.6766   1
  26  -8  12 23.9187 19.7186   1
  26 -12  10 22.0896 18.7536   1
  26 -10  12 17.8013 18.7989   1
  26 -12  12 35.8878 21.4596   1
  14   0 -26 38.5102 12.2291   2
  26 -14   0 46.9343 15.5615   1
   0  14  26 54.3534 14.0267   1
 -14  26   0 45.0385 12.2287   2
  -2  14  26 431.865 23.9578   1
  14   2 -26 418.487 28.4062   2
  26 -14   2 445.228 30.8472   1
  14  -2 -26 457.321 24.7329   2
   2  14  26 465.495 27.6911   1
 -14  26  -2 411.011 27.1980   2
  26 -14  -2 400.217 25.1452   1
  26 -14  -4 144.577 14.8699   1
  -4  26  14 120.442 11.8147   1
  -4  26  14 112.255 10.5148   2
 -14  26   4 119.674 10.9308   2
  26  -4 -14 116.168 12.0884   2
   4  14  26 121.140 18.6078   1
  26 -14   6 814.817 45.4332   1
 -14  26  -6 873.058 43.7390   2
  26 -14   8 215.443 27.7907   1
  26 -14  10 340.119 32.6832   1
  26 -16   0 94.3172 17.9921   1
   0  26  16 66.0542 12.7074   2
 -16  26   0 62.3218 12.4611   2
   0  16  26 87.5478 15.0729   1
  -2  16  26 86.0945 13.2155   1
   2  16  26 78.4620 15.7420   1
  16   2 -26 59.9384 16.0345   2
  26 -16   2 73.3584 19.1718   1
  -2  26  16 69.0730 10.8127   2
 -16  26  -2 87.4978 15.2784   2
  26 -16   4 179.624 24.7346   1
   4  16  26 175.924 20.2469   1
 -16  26  -4 184.722 20.4119   2
  26 -16   6 256.895 29.1359   1
  26 -16   8 20.6761 19.5749   1
  10  16  26 104.913 20.4750   2
  26 -16  10 93.5370 25.4377   1
   0  26  18 2446.78 65.6721   2
   0  18  26 2495.89 66.8018   1
   2  26  18 424.906 25.6857   2
   2  18  26 465.793 27.9072   1
   4  26  18 168.701 18.3044   2
  26 -18   6 98.6860 23.4366   1
   6  26  18 69.7927 15.5776   2
  26 -18   8 961.858 53.2184   1
   8  26  18 851.348 43.3302   2
   4  26  20 25.9337 12.5519   2
   6  26  20 148.699 19.3370   2
   8  20  26 259.322 25.3355   2
   8  26  20 264.919 25.5328   2
   1   1  27 457.984 31.8095   1
  27   1  -1 454.726 29.8855   2
   1  -1 -27 480.852 31.0778   2
  27   1   1 505.110 32.2721   2
  -1  27   1 459.049 32.0175   1
  -1   1 -27 511.520 32.6682   2
  27  -1  -1 508.476 31.9346   2
   1   1 -27 473.129 31.2431   2
  27  -1   1 470.869 31.2774   2
  -1  27  -1 453.794 33.0421   1
  -3  27   1 190.919 21.8715   1
   3   1  27 211.348 23.3147   1
  -1  27  -3 187.985 24.0642   1
  27  -1  -3 220.950 21.2197   2
   3  -1 -27 214.741 20.9153   2
  27   1   3 192.289 22.2178   2
   1   3  27 200.638 22.0450   1
   3   1 -27 205.366 21.6379   2
  27  -1   3 235.833 23.5993   2
  27  -3  -1 231.239 22.5020   2
   1   3 -27 215.304 22.9717   2
  27  -3   1 191.958 21.6704   2
  -3  27  -1 243.234 24.5131   1
  -3  27   3 677.654 35.5928   1
  27   3   3 760.823 40.1897   2
  -3  27  -3 759.058 40.6486   1
  27  -3  -3 739.928 36.1088   2
   3   3 -27 726.188 38.0840   2
  27  -3   3 683.524 37.9979   2
   3   3  27 736.207 37.8407   1
   1   5  27 9.83901 14.0359   1
  27  -5   1 29.1509 14.7265   2
  27  -1  -5 23.2250 11.9891   2
   5   1  27 10.0985 15.2027   1
   5  -1 -27 23.0954 13.4156   2
  -5  27  -1 15.9191 13.9163   1
  27   1   5 10.5687 14.6919   2
  -1   5  27 15.3245 14.6409   1
   5   1 -27 10.4805 12.8692   2
  -5  27   1 12.4479 12.6370   1
  27  -1   5 29.1327 14.3652   2
  27  -5  -3 23.1830 12.8639   2
   5   3  27 31.1660 15.0082   1
   5   3 -27 15.1162 12.5990   2
  -5  27   3 26.9701 12.7601   1
  27  -3   5 25.7584 15.7026   2
  27  -5   3 12.7911 13.6482   2
   3   5  27 37.4416 15.6781   1
  -5  27  -3 16.0638 15.1953   1
  -3  27   5 30.1305 13.3525   1
  27  -3  -5 24.7901 12.2013   2
  -5  27   5 54.6208 13.0028   1
   5   5 -27 53.1577 15.4068   2
  27  -5   5 78.0613 19.2330   2
  -5  27  -5 77.2826 18.7619   1
   5  -5  27 86.5606 20.1248   1
   5   5  27 69.5425 16.5671   1
  27  -5  -5 80.0851 14.6837   2
  27  -7  -1 1702.86 61.3475   2
  27  -7   1 1842.54 64.7592   2
   7  -1 -27 1755.64 58.8391   2
  -7  27  -1 1682.28 62.3316   1
  -7  27   1 1736.36 59.8883   1
   7   1 -27 1748.16 60.5137   2
  27  -1   7 1947.68 68.7786   2
   1   7  27 1833.14 60.9087   1
  -1   7  27 1920.01 61.0236   1
   7  -3  27 655.303 39.8708   1
  -3  27   7 623.010 31.8271   1
   7   3  27 675.724 38.2377   1
   3   7  27 650.186 34.9997   1
  27  -7   3 694.762 38.9555   2
   7  -3 -27 702.048 33.4464   2
  -7  27  -3 676.777 38.3450   1
  -7  27   3 677.170 33.0761   1
   7   3 -27 721.192 37.3495   2
  27  -3   7 645.174 38.5666   2
   7   5 -27 72.5598 17.6787   2
  27  -7  -5 0.95644 12.9651   2
  27  -5   7 54.9733 18.4278   2
   7   5  27 66.4364 17.7474   1
   5   7  27 74.6428 16.9952   1
   7  -5  27 51.0588 19.0017   1
  27   5   7 63.6709 16.9758   2
  -7  27  -5 74.8058 18.4217   1
  27  -5  -7 46.5338 12.3267   2
   7  -7  27 3743.30 111.968   1
  27   7   7 3871.80 110.884   2
   7   7  27 3811.06 105.352   1
   9  -1  27 104.719 21.1555   1
   9   1 -27 92.8355 17.1410   2
  -1   9  27 89.7338 17.9790   1
   1   9  27 102.505 18.5462   1
   9  -1 -27 77.3983 15.8449   2
   9   3 -27 152.367 19.9267   2
  27  -3   9 118.106 21.6770   2
  27  -3  -9 133.674 15.8956   2
   9  -3  27 108.102 21.1357   1
   9  -3 -27 120.463 15.9760   2
   3   9  27 119.360 18.5767   1
  27   3   9 104.193 20.1486   2
   9   5  27 23.6406 16.0340   1
   5   9  27-4.62942 13.3856   1
   9   5 -27 8.54775 14.5420   2
  27  -5   9 13.9897 16.7740   2
  27   5   9 1.55142 15.0644   2
   9  -5  27 15.6130 16.1704   1
  27  -5  -9 16.8495 10.3208   2
  27  -7  -9 9.18359 12.2905   2
  27  -9  -7 27.8816 12.1724   1
  -7  27   9 25.0273 9.95818   1
   9   7  27 38.9227 17.8110   1
   7   9  27 50.3541 17.4511   1
  -9  27   9 8.65421 7.08445   2
  27  -9   9 19.9661 20.3202   1
   9   9  27 5.67207 17.7231   1
  27  -9  -9 10.3399 9.62353   1
  27   1  11 142.737 24.1666   2
  -1  11  27 137.029 18.2319   1
  11   1 -27 116.398 18.1016   2
 -11  27   1 185.518 19.0173   2
 -11  27  -1 160.274 20.2623   2
   1  11  27 158.126 20.2349   1
  11   1  27 165.537 25.0521   1
  11  -1 -27 178.904 18.5954   2
  11  -1  27 148.040 24.5022   1
  27 -11   1 141.199 21.4239   1
  27 -11  -1 145.407 20.8549   1
  11   3 -27 537.130 32.5935   2
 -11  27  -3 468.982 31.1927   2
  11  -3  27 450.479 35.2659   1
  11  -3 -27 440.473 25.4001   2
  27  -3 -11 404.705 23.4102   2
  27 -11   3 501.883 34.5902   1
  27 -11  -3 433.259 27.4712   1
  27   3  11 434.767 34.3948   2
   3  11  27 458.750 29.1864   1
   5  11  27 56.6833 15.8730   1
  -5  27  11 57.5876 10.8659   1
 -11  27   5 57.7714 10.0133   2
 -11  27  -5 44.7183 17.4733   2
  11   5 -27 76.4738 16.6789   2
  27 -11  -5 45.7919 11.9522   1
  27 -11   5 76.0470 20.4466   1
  27  -5 -11 59.6306 11.0537   2
  27 -11  -7 251.094 15.9572   1
  11   7  27 249.082 28.1919   1
   7  11  27 297.721 26.4357   1
  27 -11   7 231.604 28.3981   1
 -11  27   7 228.464 12.8372   2
  27 -11   9 62.9925 22.6731   1
  27  -9  11 43.9451 21.2622   1
  27 -11  11 167.282 26.8237   1
  -1  13  27 368.841 24.5254   1
  27 -13   1 354.881 28.1901   1
   1  13  27 397.779 26.5909   1
  27 -13  -1 344.011 25.7556   1
  13  -1 -27 395.074 25.4495   2
 -13  27   1 371.120 23.5909   2
 -13  27  -1 368.620 25.7607   2
  13   1 -27 364.322 25.7162   2
 -13  27  -3 121.620 19.0374   2
   3  13  27 147.992 19.0748   1
  13   3 -27 139.260 19.1510   2
  27  -3 -13 127.549 13.8904   2
  27 -13  -3 139.582 16.9522   1
  27 -13   3 143.229 21.5366   1
  27 -13  -5 6.06155 10.5313   1
 -13  27  -5 9.87884 14.6666   2
  27 -13   5 5.90801 16.6501   1
   5  13  27 6.02500 14.7716   1
  27  -5 -13 16.0135 9.11322   2
  27 -13   7 845.295 47.7195   1
   7  13  27 817.513 42.3106   1
  27 -13   9 13.7814 19.3519   1
   1  15  27 322.386 23.6067   1
  27 -15   1 337.846 27.4344   1
  27 -15  -1 297.626 24.1901   1
 -15  27  -1 267.459 22.1526   2
  -1  15  27 304.919 21.2639   1
  15   3 -27 422.536 29.4877   2
  -3  27  15 375.293 19.0247   2
   3  15  27 442.006 29.2217   1
 -15  27  -3 439.556 28.8174   2
  27 -15   3 457.097 32.6644   1
  27 -15   5 87.3900 20.6446   1
   5  15  27 64.9022 16.2517   1
  27 -15   7 887.871 49.5555   1
  27 -15   9 93.6230 25.1702   1
   1  27  17 203.399 18.4919   2
   1  17  27 208.874 20.2394   1
  27 -17   3 686.800 39.4117   1
   3  27  17 610.627 32.0751   2
   3  17  27 617.216 34.2264   1
   5  27  17 28.0620 12.8024   2
   5  17  27 36.9966 15.2908   1
  27 -17   5 48.9430 19.5623   1
  27 -17   7 378.174 35.5279   1
  27 -17   9 22.7378 22.4077   1
   5  27  19-5.88929 13.0113   2
   7  27  19 42.3801 16.1368   2
   0   0 -28 15794.6 317.430   2
  28   0   0 15744.1 315.948   2
  -2  28   0 2729.74 86.0984   1
   2   0  28 3091.29 90.3775   1
  28   2   0 2863.25 86.6361   2
  28   0  -2 2900.52 84.2479   2
   2   0 -28 2910.16 85.5629   2
  28   0   2 3001.62 88.7715   2
  28  -2   0 2981.14 86.3888   2
  28   2   2 403.283 29.8378   2
  -2  28   2 353.564 27.8061   1
  28  -2  -2 378.199 27.8440   2
   2   2 -28 394.158 29.4084   2
  28  -2   2 393.127 29.3112   2
   2   2  28 409.613 29.7112   1
  -2  28  -2 363.381 29.9972   1
  28  -4   0 150.191 19.7904   2
   4   0  28 165.963 22.2290   1
  -4  28   0 167.719 21.2253   1
  28   0  -4 186.454 20.0765   2
   0   4  28 176.924 21.5668   1
  28   0   4 168.573 22.0882   2
   4   0 -28 150.832 20.0196   2
  -2  28   4 881.086 41.5585   1
  -4  28  -2 957.636 45.8023   1
   2   4  28 1020.44 44.9948   1
   4  -2 -28 1010.62 43.2586   2
  28   2   4 947.003 46.1932   2
  28  -2  -4 947.382 41.7596   2
  -4  28   2 1002.84 43.9372   1
   4   2 -28 922.139 43.5877   2
  28  -4  -2 1000.94 43.2782   2
  28  -2   4 999.974 47.2802   2
  28  -4   2 1029.08 46.8974   2
   4   2  28 939.882 44.8843   1
  28   4   4 1223.62 53.7224   2
   4   4  28 1301.02 52.8209   1
  28  -4  -4 1237.39 48.0096   2
  -4  28   4 1201.43 47.1671   1
  28  -4   4 1271.22 54.0054   2
   6   0 -28 183.386 20.7868   2
  28   0   6 211.948 24.6652   2
  -6  28   0 193.695 22.2977   1
   0   6  28 157.045 20.9545   1
   6   0  28 155.106 23.1523   1
  28  -6  -2 328.887 26.6744   2
  28  -6   2 362.751 29.1890   2
   6  -2 -28 301.789 23.9390   2
   6   2  28 313.971 28.4472   1
  28  -2  -6 285.766 22.7024   2
  28   2   6 328.391 29.2896   2
  -2  28   6 294.931 23.9931   1
   6   2 -28 327.420 26.6548   2
  -6  28  -2 317.371 27.8042   1
  28  -2   6 302.862 29.1859   2
   2   6  28 337.860 26.6864   1
  -6  28   2 289.688 23.6652   1
  28  -4   6 1642.50 63.8000   2
  28  -6   4 1633.19 63.4887   2
   6   4  28 1556.28 59.8410   1
   4   6  28 1557.13 57.9067   1
  28  -4  -6 1566.84 53.3599   2
  -6  28  -4 1663.59 63.1045   1
  -4  28   6 1476.06 51.5204   1
  -6  28   4 1422.48 50.9618   1
  28  -6  -4 1651.02 55.6943   2
   6   6  28 683.005 38.3348   1
  28  -6   6 666.003 40.7168   2
  28  -6  -6 643.729 32.3886   2
   6  -6  28 693.697 42.9323   1
   0   8  28 7320.37 165.020   1
  -8  28   0 7214.89 166.541   1
   8   0 -28 7153.27 165.176   2
  28   0   8 7455.21 177.943   2
   8   2  28 1627.07 62.6714   1
  28  -2  -8 1590.92 53.5602   2
  -8  28  -2 1666.84 61.6455   1
   8  -2 -28 1665.05 56.5196   2
  -8  28   2 1571.89 55.1554   1
   2   8  28 1602.24 58.3430   1
   8   2 -28 1647.54 59.5269   2
  28  -2   8 1732.73 66.7031   2
   4   8  28 195.020 22.1356   1
   8  -4  28 224.983 26.3743   1
  28  -4   8 192.281 24.8152   2
  -8  28  -4 222.786 25.2786   1
  -8  28   4 176.226 18.0691   1
  28  -4  -8 196.011 18.6940   2
  -4  28   8 172.860 17.3947   1
   8   4  28 203.600 23.8399   1
  28  -6  -8 37.9116 12.0919   2
   8   6  28 19.1445 15.8556   1
   6   8  28 45.1612 16.3762   1
   8   8  28 3857.33 109.230   1
   0  10  28 7461.24 164.567   1
  28 -10   0 7266.78 169.192   1
  10   0 -28 7189.83 164.536   2
  28  -2  10 2497.57 84.2844   2
   2  10  28 2382.32 73.4787   1
  28  -2 -10 2192.80 66.3127   2
  28 -10  -2 2421.87 73.4867   1
  10  -2 -28 2421.79 70.1168   2
  10   2 -28 2528.12 76.9302   2
  28  -4  10 613.387 41.3187   2
  28 -10   4 616.797 39.6128   1
  28 -10  -4 617.815 31.4212   1
  28  -4 -10 552.931 28.1178   2
  10   4  28 546.481 37.1707   1
   4  10  28 553.868 33.1611   1
  28 -10  -6 30.3802 12.1996   1
  10   6  28 42.6161 18.0483   1
   6  10  28 25.6497 15.6798   1
  -6  28  10 6.96620 8.80753   1
  28  -6 -10 18.9958 10.4111   2
 -10  28   6 21.1373 9.00293   2
  28 -10   6 7.92489 18.0503   1
  28 -10   8 4184.11 120.425   1
  10   8  28 4004.56 115.035   1
   8  10  28 4079.50 113.291   1
  10  10  28 6341.57 162.929   1
  28 -10  10 6895.62 172.283   1
 -12  28   0 568.592 30.7202   2
  12   0 -28 586.127 32.3224   2
  28 -12   0 570.661 34.3798   1
   0  12  28 572.786 31.5601   1
  12   2 -28 18.7320 13.6909   2
 -12  28   2 21.3648 10.9298   2
  28 -12   2 13.3752 15.5919   1
 -12  28  -2 12.2608 12.8796   2
  28 -12  -2 25.3985 14.2308   1
  28  -2 -12 17.5038 11.1187   2
   2  12  28 28.2134 14.9635   1
 -12  28  -4 1255.20 52.4574   2
  28 -12  -4 1191.98 41.8448   1
  28  -4 -12 1052.38 39.0979   2
  28 -12   4 1124.00 52.4282   1
   4  12  28 1295.51 50.6014   1
   6  12  28 857.557 43.3463   1
  28 -12   6 856.349 47.2385   1
  28 -12   8 83.9961 22.9555   1
   8  12  28 94.8308 19.7510   1
  28 -14   0 947.500 42.7752   1
   0  14  28 959.756 39.7019   1
   2  14  28 883.188 39.1390   1
  28 -14   2 867.298 43.7034   1
 -14  28  -2 899.696 39.9900   2
  28 -14   4 1792.19 66.7828   1
   4  14  28 1580.76 58.2593   1
 -14  28  -4 1649.94 60.8253   2
  28 -14   6 815.715 46.2920   1
   6  14  28 861.804 42.7233   1
  28 -14   8 549.891 40.3425   1
   8  14  28 501.603 34.5754   1
  28 -16   2 26.7985 17.5780   1
   2  16  28 25.9620 13.7210   1
  28 -16   4 206.195 25.8871   1
   4  16  28 211.630 21.6639   1
  28 -16   6 99.2743 22.9447   1
   6  16  28 87.2248 17.9988   1
  28 -16   8 301.367 33.1548   1
   6  28  18 84.9229 17.6631   2
   6  18  28 67.8914 16.9908   1
  29   1  -1 165.239 21.4796   2
  29   1   1 172.813 21.9439   2
  29  -1  -1 160.929 20.8424   2
  -1  29   1 185.395 22.9410   1
  29  -1   1 154.997 21.1786   2
  -1  29   3 290.242 26.3248   1
  29   1  -3 343.322 26.4868   2
   3  -1 -29 331.444 26.5814   2
  29   3   1 369.852 29.0069   2
  29  -1  -3 303.625 24.9916   2
  -3  29  -1 346.824 28.9577   1
  29   1   3 343.947 28.7077   2
   1   3  29 343.562 29.0763   1
  29  -1   3 331.156 28.5551   2
   3  -1  29 335.032 30.2893   1
  -3  29   1 251.545 25.1081   1
  29  -3  -1 330.712 27.1861   2
  29  -3   1 366.418 29.3124   2
   3   1  29 330.495 29.5308   1
  29  -3   3 92.2863 19.4663   2
  -3  29   3 114.831 18.9246   1
   3   3  29 118.396 20.9580   1
  29   3   3 97.7382 19.2209   2
  29  -3  -3 122.866 18.4613   2
  -1  29   5 33.9205 15.4583   1
  29  -5  -1 29.9288 15.5374   2
  29  -5   1 38.4825 16.9700   2
   5  -1  29 77.5813 20.2358   1
  -5  29  -1 31.9314 15.7420   1
   5  -1 -29 26.6248 13.3078   2
  29  -1  -5 41.8094 14.6081   2
  -5  29   1 24.3933 13.9714   1
   5   1 -29 40.2575 14.9812   2
   5   1  29 36.3158 17.5705   1
  29   1   5 27.7098 16.4888   2
   1   5  29 49.9183 16.4131   1
  29  -1   5 43.5553 17.5713   2
  29  -5  -3 31.9144 14.2050   2
  29  -3   5 44.3537 16.6184   2
  29  -5   3 25.5370 15.5627   2
   3   5  29 40.8242 16.5481   1
  29   5   3 40.9737 16.4629   2
  29   3   5 56.7045 18.0586   2
  -5  29   3 26.4413 13.5133   1
  -3  29   5 20.9189 13.6555   1
   5   3  29 55.4975 17.2626   1
  29  -3  -5 39.5676 13.6805   2
  29  -5  -5 106.946 17.5412   2
   5   5  29 109.553 19.9689   1
  29  -5   5 116.399 21.0425   2
  29   5   5 93.6144 19.8779   2
  -5  29   5 111.572 16.3570   1
  29  -1   7 102.124 21.2215   2
   1   7  29 124.376 20.9825   1
  29  -7  -1 19.0258 19.8304   2
  29  -7   1 10.8705 21.5963   2
   7  -1  29 118.353 22.7940   1
  29  -1  -7 118.706 17.5100   2
   7  -1 -29 130.624 18.4627   2
   7   1  29 116.420 22.1365   1
   7   1 -29 108.816 18.2758   2
  -7  29  -1 132.271 20.5449   1
  29   1   7 134.235 23.1728   2
  -7  29   1 108.554 18.9288   1
  29  -3   7 254.013 27.0608   2
  -3  29   7 264.927 22.4360   1
   7   3  29 257.393 27.4046   1
  29   3   7 299.039 29.6710   2
  -7  29   3 292.566 23.5261   1
   3   7  29 326.886 27.1252   1
  29  -5  -7 32.0400 13.2498   2
  29  -7  -5 2.11959 13.7918   2
  29  -5   7 22.9550 16.6722   2
   7   5  29 1.38568 15.8085   1
  -5  29   7 20.1383 11.0218   1
   5   7  29 23.4621 15.7597   1
  -7  29   5 28.6598 12.0424   1
  29  -7  -7 10.9906 15.2554   2
   7   7  29 78.9994 19.1551   1
   9   1  29 51.7443 19.9060   1
  29  -1   9 34.4301 18.8013   2
  29  -1  -9 39.0969 13.8412   2
   9  -1 -29 41.7655 14.5211   2
   1   9  29 42.9245 16.2688   1
  -1   9  29 44.6209 16.8261   1
  29  -3   9 252.805 28.1151   2
   9   3  29 264.073 28.0393   1
  -3  29   9 227.416 19.7893   1
   3   9  29 248.266 25.0903   1
  29  -3  -9 294.404 21.8607   2
  29  -5  -9 2.68312 12.0556   2
  29  -5   9 3.39852 17.9025   2
   9   5  29 9.06478 15.4133   1
   5   9  29-6.45839 14.4783   1
   9   7  29 88.6362 21.1308   1
   7   9  29 62.8060 18.7968   1
  29  -9   7 81.2953 22.0491   1
   9   9  29 43.1309 19.2974   1
  29  -9   9 37.9524 22.5472   1
 -11  29   1 524.005 29.7396   2
 -11  29  -1 496.650 31.5155   2
  -1  11  29 520.381 31.1751   1
  29 -11   1 555.229 35.3787   1
  29 -11  -1 474.860 31.6899   1
  11   1 -29 560.551 32.7648   2
   1  11  29 524.150 32.0018   1
 -11  29  -3 449.561 31.4987   2
   3  11  29 434.423 30.2966   1
  29  -3 -11 387.397 24.3972   2
  29 -11   3 477.409 35.2129   1
  29 -11  -3 481.460 29.2747   1
  29 -11   5 94.2322 21.8189   1
   5  11  29 82.6290 18.3832   1
  29 -11   7 672.616 43.5717   1
   7  11  29 689.856 40.0650   1
  -1  13  29 198.686 20.6443   1
  29 -13   1 260.811 26.0317   1
  29 -13  -1 240.421 23.2190   1
   1  13  29 260.223 23.4399   1
  29 -13   3 300.661 28.6846   1
   3  13  29 304.547 25.7980   1
   5  13  29 22.0246 14.2031   1
  29 -13   5 46.4086 18.4192   1
  29 -13   7 269.021 30.5223   1
   7  13  29 249.482 26.6410   1
   1  15  29 50.1148 15.2461   1
   3  15  29 169.131 20.2655   1
  29 -15   3 180.979 24.1608   1
   5  15  29 46.5216 16.4890   1
  29 -15   5 93.2371 22.1647   1
  29 -15   7-10.9142 22.2955   1
   7  15  29 7.21521 16.0443   1
   7  17  29 10.1746 16.8020   1
  30   0   0 36.1695 15.0231   2
  30   2   0 20.2980 13.6905   2
  30   0  -2 19.2416 14.6931   2
  30   0   2 2.81168 15.0091   2
  30  -2   0 25.4540 15.5472   2
  30   2  -2 9.21256 13.9706   2
  -2  30   2 23.7570 15.3469   1
  30   2   2 20.0894 15.9347   2
  30  -2  -2 10.1548 13.8041   2
   2   2  30 31.4114 17.8158   1
  30  -2   2 36.9602 15.9220   2
  30  -4   0 122.533 20.2459   2
   4   0  30 174.843 25.0337   1
  30   0  -4 133.170 19.9089   2
  30   0   4 159.857 23.3126   2
   2   4  30 54.4933 18.2053   1
  30  -2   4 25.2569 16.2503   2
  30  -4  -2 42.0195 16.3768   2
  -2  30   4 27.1522 15.0445   1
  30  -4   2 25.4426 16.4628   2
   4   2  30 47.1979 18.4973   1
  30   4   2 36.7669 17.0810   2
  30   2   4 44.9064 18.5441   2
  30  -2  -4 11.9969 15.5919   2
   4  -2  30 23.4409 18.5391   1
  -4  30   2 54.2759 15.9672   1
  30  -4  -4 70.9585 16.0547   2
  -4  30   4 71.6088 16.0153   1
  30  -4   4 51.2853 18.0399   2
  30   4   4 61.9282 18.3072   2
   6   0  30 9.19915 16.2603   1
  -6  30   0 28.6748 14.9902   1
  30  -6   0 6.96303 16.1737   2
  30   0  -6 38.2163 14.7128   2
   6   0 -30 19.3920 14.2848   2
  30   0   6 24.9851 16.4729   2
  30  -2   6 52.4766 18.5928   2
   6   2  30 42.8251 18.0564   1
  -6  30   2 35.0301 14.2142   1
  30  -6  -2 1.28000 15.9611   2
  30  -6   2 1.49776 17.9202   2
   2   6  30 68.1165 18.6220   1
  -2  30   6 51.7488 15.6831   1
  30  -2  -6 47.1959 14.1699   2
  -6  30   4 89.1007 15.7804   1
  -4  30   6 87.3964 15.7370   1
  30  -6  -4 16.3617 17.8738   2
  30  -4   6 110.386 21.6807   2
  30  -6   4 144.490 23.2985   2
   6   4  30 112.055 22.1412   1
  30  -4  -6 158.322 19.0861   2
   4   6  30 176.031 23.2806   1
   6   6  30 74.2490 19.5569   1
  30  -6   6 57.7921 19.2396   2
  30   0  -8 92.7786 15.8253   2
  -8  30   0 104.623 18.2773   1
   8   0 -30 106.223 18.5388   2
   0   8  30 97.3714 18.9344   1
   2   8  30-5.10584 15.2211   1
  -8  30   2 13.4718 12.6618   1
  -2  30   8 11.6141 12.6606   1
  30  -2  -8 8.44307 12.0448   2
   4   8  30 110.664 20.5865   1
  30  -4  -8 121.466 17.1260   2
   6   8  30 64.3487 17.9830   1
   0  10  30 44.7361 16.3945   1
  30 -10   0 66.1983 17.4245   1
   2  10  30 113.317 19.6154   1
  30  -2 -10 149.641 17.2353   2
  30 -10   2 146.968 22.8769   1
   4  10  30 36.9108 17.1707   1
  30 -10   4 38.5469 19.4555   1
   6  10  30 68.9097 19.5625   1
  30 -10   6 61.9786 20.1951   1
  30 -12   0 45.9759 17.4041   1
   0  12  30 29.0133 14.8914   1
  30 -12   2 94.6410 21.0145   1
   2  12  30 85.9653 19.0847   1
  30 -12   4 59.3702 19.7860   1
   4  12  30 27.2784 16.3229   1
  30 -12   6 46.9747 20.7008   1
   6  12  30 41.1952 17.8910   1
   2  14  30 11.8039 14.7821   1
   4  14  30 222.557 24.3039   1
  30 -14   4 275.475 29.5080   1
  30 -14   6 140.662 25.8600   1
   6  14  30 169.214 22.3482   1
  31   1  -1 169.786 21.7430   2
  31   1   1 187.010 23.4853   2
  31  -1  -1 122.392 20.1805   2
  31  -1   1 130.598 20.7661   2
  31   3  -1 298.922 27.4096   2
   3   1  31 290.076 29.8777   1
  31   1  -3 266.375 25.2763   2
  31   3   1 238.835 26.5782   2
  31  -1  -3 291.292 26.1801   2
  31   1   3 287.965 28.6463   2
  31  -1   3 296.197 27.6595   2
  31  -3  -1 258.774 25.7373   2
  31  -3   1 273.629 27.4199   2
   3   3  31 1418.93 59.5219   1
  -3  31   3 1433.49 55.6359   1
  31  -3  -3 1526.67 58.0620   2
  31  -3   3 1511.38 61.8001   2
  31  -5  -1 17.8366 15.2352   2
  31  -5   1-5.84573 14.4909   2
  31   1  -5 10.1240 13.8646   2
  31  -1  -5 17.2237 13.1450   2
   5   3  31 32.0333 19.3221   1
  31  -5  -3 15.2260 15.6742   2
  31  -3   5 12.8083 18.4570   2
  31  -5   3 35.8670 18.7916   2
  -5  31   3 27.0373 14.6732   1
   3   5  31 23.1399 17.6368   1
  -3  31   5 24.6734 15.7598   1
  31  -3  -5 16.8024 14.5473   2
  31  -5  -5 22.3723 14.6233   2
   5   5  31 37.2683 17.7417   1
  31  -5   5 32.1051 19.0220   2
  31   1  -7 260.819 23.7710   2
   1   7  31 322.992 28.8472   1
  31  -1  -7 267.286 23.2958   2
   3   7  31 343.644 29.8062   1
  31  -3  -7 277.587 23.7981   2
   5   7  31 8.86291 17.6658   1
   1   9  31 19.6250 15.5435   1
   3   9  31 17.9172 16.1105   1
  31  -9   3 25.4590 19.1208   1
   5   9  31-10.1545 15.1647   1
  31  -9   5 15.5096 18.1003   1
  31 -11   1 461.343 33.2507   1
   1  11  31 334.528 28.9228   1
  31 -11   3 1203.22 56.2761   1
   3  11  31 1284.31 53.5951   1
   5  11  31 11.3082 16.8926   1
  31 -11   5 6.94001 19.9832   1
   5  13  31 36.2109 18.3275   1
  32   0   0 860.472 45.3391   2
  32   0  -2 1086.40 49.5409   2
  32  -2   0 1159.02 52.0370   2
  32   2  -2 215.847 24.4314   2
  32  -2  -2 227.369 24.5485   2
  32  -2   2 264.201 27.2341   2
  32  -4   0 116.257 20.8828   2
  32   0  -4 131.122 19.6886   2
  32  -4   2 524.562 36.7217   2
  32  -2  -4 492.243 32.5638   2
  32  -4  -2 551.982 34.6040   2
  32  -4  -4 5132.57 129.734   2
  32   0  -6 793.561 39.8262   2
  32  -6  -2 11.1147 21.8416   2
  32  -6   2 17.3905 23.8991   2
  32   2  -6 150.411 21.1538   2
   2   6  32 159.388 24.4691   1
  32  -2  -6 111.802 18.9306   2
   4   6  32 3263.71 99.6604   1
  32   0  -8 865.414 40.5126   2
   2   8  32 428.997 33.0897   1
   4   8  32 17.9225 17.1518   1
   2  10  32 821.957 43.5483   1
   4  10  32 207.262 25.4718   1
  32 -10   4 191.608 27.6974   1
  33  -1  -1 14.9068 15.3004   2
  33  -3  -1 83.9677 19.6541   2
  33  -3   1 77.8119 20.2103   2
  33   1  -3 84.2869 18.7532   2
  33  -1  -3 77.8447 18.0693   2
  33  -3  -3 126.999 21.1231   2
  33  -5  -1 2.97620 17.9575   2
  33  -5   1 8.09812 18.4869   2
  33   1  -5 29.1323 14.8579   2
  33  -1  -5 42.1056 16.7615   2
  33   1  -7 42.5646 14.8094   2
   3   9  33 42.9463 18.8037   1
   0   0   0    0.00    0.00   0
TITL TlPW11-Cs-2-c in Fm-3m
REM Fm-3m (#225 in standard setting)
CELL 0.71073  22.996275  22.996275  22.996275  90.0000  90.0000  90.0000
ZERR    6.00   0.000264   0.000264   0.000264   0.0000   0.0000   0.0000
LATT  4
SYMM -x,-y, z
SYMM -x, y,-z
SYMM  x,-y,-z
SYMM  z, x, y
SYMM  z,-x,-y
SYMM -z,-x, y
SYMM -z, x,-y
SYMM  y, z, x
SYMM -y, z,-x
SYMM  y,-z,-x
SYMM -y,-z, x
SYMM  y, x,-z
SYMM -y,-x,-z
SYMM  y,-x, z
SYMM -y, x, z
SYMM  x, z,-y
SYMM -x, z, y
SYMM -x,-z,-y
SYMM  x,-z, y
SYMM  z, y,-x
SYMM  z,-y, x
SYMM -z, y, x
SYMM -z,-y,-x
SFAC O P Cs W Tl
UNIT 480.00 12.00 48.00 144.00 6.00
TREF
HKLF 4
END
;
_shelx_hkl_checksum     10381
_shelx_res_file
;
TITL tlpw11-cs-2-c_a.res in Fm-3m
    pw12-cstlcl.res
    created by SHELXL-2019/3 at 12:43:18 on 01-Apr-2024
REM Old TITL tlpw11-cs-2-c_a.res in F432
REM SHELXT solution in Fm-3m: R1 0.108, Rweak 0.005, Alpha 0.017
REM <I/s> 0.000 for 0 systematic absences, Orientation as input
REM Formula found by SHELXT: Cl14 Cs18 O72 Tl24 W
CELL 0.71073 22.996275 22.996275 22.996275 90 90 90
ZERR 2 0.000264 0.000264 0.000264 0 0 0
LATT 4
SYMM -X,-Y,+Z
SYMM -X,+Y,-Z
SYMM +X,-Y,-Z
SYMM +Z,+X,+Y
SYMM +Z,-X,-Y
SYMM -Z,-X,+Y
SYMM -Z,+X,-Y
SYMM +Y,+Z,+X
SYMM -Y,+Z,-X
SYMM +Y,-Z,-X
SYMM -Y,-Z,+X
SYMM +Y,+X,-Z
SYMM -Y,-X,-Z
SYMM +Y,-X,+Z
SYMM -Y,+X,+Z
SYMM +X,+Z,-Y
SYMM -X,+Z,+Y
SYMM -X,-Z,-Y
SYMM +X,-Z,+Y
SYMM +Z,+Y,-X
SYMM +Z,-Y,+X
SYMM -Z,+Y,+X
SYMM -Z,-Y,-X
SFAC Cl Cs O P Tl W
UNIT 60 72 320 8 4 96
L.S. 99
PLAN  1
TEMP 24.85
CONF
list 4
MORE -1
fmap 2 53
acta
REM <olex2.extras>
REM <HklSrc "%.\\PW12-CsTlCl.hkl">
REM </olex2.extras>
WGHT    0.042900 1815.484375
FVAR       0.05707
W1    6    0.358610    0.641390    0.744665    10.50000    0.01718    0.01718 =
         0.02187    0.00094   -0.00094    0.00357
TL1   5    0.500000    0.500000    1.000000    10.02083    0.04312    0.04312 =
         0.04312    0.00000    0.00000    0.00000
CS1   2    0.348647    0.500000    0.848647    10.25000    0.05010    0.02949 =
         0.05010    0.00000   -0.00325    0.00000
CS2   2    0.500000    0.500000    0.706359    10.12500    0.04257    0.04257 =
         0.10318    0.00000    0.00000    0.00000
P1    4    0.250000    0.750000    0.750000    10.04167    0.01510    0.01510 =
         0.01510    0.00000    0.00000    0.00000
CL2   1    0.250000    0.500000    0.750000    10.12500    0.06489    0.01617 =
         0.06489    0.00000    0.01257    0.00000
CL1   1    0.500000    0.500000    0.886354    10.12500    0.05998    0.05998 =
         0.05087    0.00000    0.00000    0.00000
O2    3    0.379721    0.701478    0.798522    10.50000    0.01612    0.01870 =
         0.01870    0.00199    0.00347   -0.00347
O3    3    0.316121    0.601030    0.683879    10.50000    0.02378    0.01638 =
         0.02378   -0.00076    0.00362    0.00076
O1    3    0.410081    0.589919    0.760579    10.50000    0.02740    0.02740 =
         0.02894   -0.00050    0.00050    0.00982
O4    3    0.291004    0.708996    0.708996    10.16667    0.01250    0.01250 =
         0.01250   -0.00003    0.00003    0.00003
CL3   1    0.367151    0.500000    0.632849    10.06250    0.07820    0.02523 =
         0.07820    0.00000    0.03393    0.00000
HKLF 4
REM  tlpw11-cs-2-c_a.res in Fm-3m
REM wR2 = 0.1158, GooF = S = 1.197, Restrained GooF = 1.197 for all data
REM R1 = 0.0416 for 923 Fo > 4sig(Fo) and 0.0438 for all 977 data
REM 47 parameters refined using 0 restraints
END
WGHT      0.0429   1815.4159
REM Highest difference peak  3.924,  deepest hole -4.624,  1-sigma level  0.408
Q1    1   0.5000  0.5000  0.5000  10.02083  0.05    3.92
;
_shelx_res_checksum     70320
