# Supplementary material for: Crystal structure of hexa­chloro­thallate within a caesium chloride–phospho­tungstate lattice Cs9(TlCl6)(PW12O40)2·9CsCl
Source: Acta Crystallogr E Crystallogr Commun. 2024 Jun 14;80(Pt 7):721–4. doi: 10.1107/S2056989024005565 (PMC11223693; doi:10.1107/S2056989024005565)
Supplement: Supplementary file 2 [file e-80-00721-Isup2.hkl]

data_I                                                                          
_shelx_title ' tlpw11-cs-2-c_a.res in Fm-3m'                                    
_shelx_refln_list_code          4                                               
_shelx_F_calc_maximum     7506.50                                               
_exptl_crystal_F_000     15088.00                                               
_reflns_d_resolution_high  0.6697                                               
                                                                                
loop_                                                                           
 _space_group_symop_operation_xyz                                               
 'x, y, z'                                                                      
 '-x, -y, z'                                                                    
 '-x, y, -z'                                                                    
 'x, -y, -z'                                                                    
 'z, x, y'                                                                      
 'z, -x, -y'                                                                    
 '-z, -x, y'                                                                    
 '-z, x, -y'                                                                    
 'y, z, x'                                                                      
 '-y, z, -x'                                                                    
 'y, -z, -x'                                                                    
 '-y, -z, x'                                                                    
 'y, x, -z'                                                                     
 '-y, -x, -z'                                                                   
 'y, -x, z'                                                                     
 '-y, x, z'                                                                     
 'x, z, -y'                                                                     
 '-x, z, y'                                                                     
 '-x, -z, -y'                                                                   
 'x, -z, y'                                                                     
 'z, y, -x'                                                                     
 'z, -y, x'                                                                     
 '-z, y, x'                                                                     
 '-z, -y, -x'                                                                   
 'x, y+1/2, z+1/2'                                                              
 '-x, -y+1/2, z+1/2'                                                            
 '-x, y+1/2, -z+1/2'                                                            
 'x, -y+1/2, -z+1/2'                                                            
 'z, x+1/2, y+1/2'                                                              
 'z, -x+1/2, -y+1/2'                                                            
 '-z, -x+1/2, y+1/2'                                                            
 '-z, x+1/2, -y+1/2'                                                            
 'y, z+1/2, x+1/2'                                                              
 '-y, z+1/2, -x+1/2'                                                            
 'y, -z+1/2, -x+1/2'                                                            
 '-y, -z+1/2, x+1/2'                                                            
 'y, x+1/2, -z+1/2'                                                             
 '-y, -x+1/2, -z+1/2'                                                           
 'y, -x+1/2, z+1/2'                                                             
 '-y, x+1/2, z+1/2'                                                             
 'x, z+1/2, -y+1/2'                                                             
 '-x, z+1/2, y+1/2'                                                             
 '-x, -z+1/2, -y+1/2'                                                           
 'x, -z+1/2, y+1/2'                                                             
 'z, y+1/2, -x+1/2'                                                             
 'z, -y+1/2, x+1/2'                                                             
 '-z, y+1/2, x+1/2'                                                             
 '-z, -y+1/2, -x+1/2'                                                           
 'x+1/2, y, z+1/2'                                                              
 '-x+1/2, -y, z+1/2'                                                            
 '-x+1/2, y, -z+1/2'                                                            
 'x+1/2, -y, -z+1/2'                                                            
 'z+1/2, x, y+1/2'                                                              
 'z+1/2, -x, -y+1/2'                                                            
 '-z+1/2, -x, y+1/2'                                                            
 '-z+1/2, x, -y+1/2'                                                            
 'y+1/2, z, x+1/2'                                                              
 '-y+1/2, z, -x+1/2'                                                            
 'y+1/2, -z, -x+1/2'                                                            
 '-y+1/2, -z, x+1/2'                                                            
 'y+1/2, x, -z+1/2'                                                             
 '-y+1/2, -x, -z+1/2'                                                           
 'y+1/2, -x, z+1/2'                                                             
 '-y+1/2, x, z+1/2'                                                             
 'x+1/2, z, -y+1/2'                                                             
 '-x+1/2, z, y+1/2'                                                             
 '-x+1/2, -z, -y+1/2'                                                           
 'x+1/2, -z, y+1/2'                                                             
 'z+1/2, y, -x+1/2'                                                             
 'z+1/2, -y, x+1/2'                                                             
 '-z+1/2, y, x+1/2'                                                             
 '-z+1/2, -y, -x+1/2'                                                           
 'x+1/2, y+1/2, z'                                                              
 '-x+1/2, -y+1/2, z'                                                            
 '-x+1/2, y+1/2, -z'                                                            
 'x+1/2, -y+1/2, -z'                                                            
 'z+1/2, x+1/2, y'                                                              
 'z+1/2, -x+1/2, -y'                                                            
 '-z+1/2, -x+1/2, y'                                                            
 '-z+1/2, x+1/2, -y'                                                            
 'y+1/2, z+1/2, x'                                                              
 '-y+1/2, z+1/2, -x'                                                            
 'y+1/2, -z+1/2, -x'                                                            
 '-y+1/2, -z+1/2, x'                                                            
 'y+1/2, x+1/2, -z'                                                             
 '-y+1/2, -x+1/2, -z'                                                           
 'y+1/2, -x+1/2, z'                                                             
 '-y+1/2, x+1/2, z'                                                             
 'x+1/2, z+1/2, -y'                                                             
 '-x+1/2, z+1/2, y'                                                             
 '-x+1/2, -z+1/2, -y'                                                           
 'x+1/2, -z+1/2, y'                                                             
 'z+1/2, y+1/2, -x'                                                             
 'z+1/2, -y+1/2, x'                                                             
 '-z+1/2, y+1/2, x'                                                             
 '-z+1/2, -y+1/2, -x'                                                           
 '-x, -y, -z'                                                                   
 'x, y, -z'                                                                     
 'x, -y, z'                                                                     
 '-x, y, z'                                                                     
 '-z, -x, -y'                                                                   
 '-z, x, y'                                                                     
 'z, x, -y'                                                                     
 'z, -x, y'                                                                     
 '-y, -z, -x'                                                                   
 'y, -z, x'                                                                     
 '-y, z, x'                                                                     
 'y, z, -x'                                                                     
 '-y, -x, z'                                                                    
 'y, x, z'                                                                      
 '-y, x, -z'                                                                    
 'y, -x, -z'                                                                    
 '-x, -z, y'                                                                    
 'x, -z, -y'                                                                    
 'x, z, y'                                                                      
 '-x, z, -y'                                                                    
 '-z, -y, x'                                                                    
 '-z, y, -x'                                                                    
 'z, -y, -x'                                                                    
 'z, y, x'                                                                      
 '-x, -y+1/2, -z+1/2'                                                           
 'x, y+1/2, -z+1/2'                                                             
 'x, -y+1/2, z+1/2'                                                             
 '-x, y+1/2, z+1/2'                                                             
 '-z, -x+1/2, -y+1/2'                                                           
 '-z, x+1/2, y+1/2'                                                             
 'z, x+1/2, -y+1/2'                                                             
 'z, -x+1/2, y+1/2'                                                             
 '-y, -z+1/2, -x+1/2'                                                           
 'y, -z+1/2, x+1/2'                                                             
 '-y, z+1/2, x+1/2'                                                             
 'y, z+1/2, -x+1/2'                                                             
 '-y, -x+1/2, z+1/2'                                                            
 'y, x+1/2, z+1/2'                                                              
 '-y, x+1/2, -z+1/2'                                                            
 'y, -x+1/2, -z+1/2'                                                            
 '-x, -z+1/2, y+1/2'                                                            
 'x, -z+1/2, -y+1/2'                                                            
 'x, z+1/2, y+1/2'                                                              
 '-x, z+1/2, -y+1/2'                                                            
 '-z, -y+1/2, x+1/2'                                                            
 '-z, y+1/2, -x+1/2'                                                            
 'z, -y+1/2, -x+1/2'                                                            
 'z, y+1/2, x+1/2'                                                              
 '-x+1/2, -y, -z+1/2'                                                           
 'x+1/2, y, -z+1/2'                                                             
 'x+1/2, -y, z+1/2'                                                             
 '-x+1/2, y, z+1/2'                                                             
 '-z+1/2, -x, -y+1/2'                                                           
 '-z+1/2, x, y+1/2'                                                             
 'z+1/2, x, -y+1/2'                                                             
 'z+1/2, -x, y+1/2'                                                             
 '-y+1/2, -z, -x+1/2'                                                           
 'y+1/2, -z, x+1/2'                                                             
 '-y+1/2, z, x+1/2'                                                             
 'y+1/2, z, -x+1/2'                                                             
 '-y+1/2, -x, z+1/2'                                                            
 'y+1/2, x, z+1/2'                                                              
 '-y+1/2, x, -z+1/2'                                                            
 'y+1/2, -x, -z+1/2'                                                            
 '-x+1/2, -z, y+1/2'                                                            
 'x+1/2, -z, -y+1/2'                                                            
 'x+1/2, z, y+1/2'                                                              
 '-x+1/2, z, -y+1/2'                                                            
 '-z+1/2, -y, x+1/2'                                                            
 '-z+1/2, y, -x+1/2'                                                            
 'z+1/2, -y, -x+1/2'                                                            
 'z+1/2, y, x+1/2'                                                              
 '-x+1/2, -y+1/2, -z'                                                           
 'x+1/2, y+1/2, -z'                                                             
 'x+1/2, -y+1/2, z'                                                             
 '-x+1/2, y+1/2, z'                                                             
 '-z+1/2, -x+1/2, -y'                                                           
 '-z+1/2, x+1/2, y'                                                             
 'z+1/2, x+1/2, -y'                                                             
 'z+1/2, -x+1/2, y'                                                             
 '-y+1/2, -z+1/2, -x'                                                           
 'y+1/2, -z+1/2, x'                                                             
 '-y+1/2, z+1/2, x'                                                             
 'y+1/2, z+1/2, -x'                                                             
 '-y+1/2, -x+1/2, z'                                                            
 'y+1/2, x+1/2, z'                                                              
 '-y+1/2, x+1/2, -z'                                                            
 'y+1/2, -x+1/2, -z'                                                            
 '-x+1/2, -z+1/2, y'                                                            
 'x+1/2, -z+1/2, -y'                                                            
 'x+1/2, z+1/2, y'                                                              
 '-x+1/2, z+1/2, -y'                                                            
 '-z+1/2, -y+1/2, x'                                                            
 '-z+1/2, y+1/2, -x'                                                            
 'z+1/2, -y+1/2, -x'                                                            
 'z+1/2, y+1/2, x'                                                              
                                                                                
_cell_length_a    22.9963                                                       
_cell_length_b    22.9963                                                       
_cell_length_c    22.9963                                                       
_cell_angle_alpha  90.000                                                       
_cell_angle_beta   90.000                                                       
_cell_angle_gamma  90.000                                                       
                                                                                
_shelx_F_squared_multiplier     1.000                                           
                                                                                
loop_                                                                           
 _refln_index_h                                                                 
 _refln_index_k                                                                 
 _refln_index_l                                                                 
 _refln_F_squared_calc                                                          
 _refln_F_squared_meas                                                          
 _refln_F_squared_sigma                                                         
 _refln_observed_status                                                         
   1   3   3      42392.78      33759.85      1557.40 o                         
   3   3   3   11602776.00    8996600.00    163511.20 o                         
   0   2   4    3609070.50    3826339.25     59839.75 o                         
   2   2   4     258215.81     301883.75      3298.41 o                         
   0   4   4    3038402.00    3380583.50     44549.80 o                         
   2   4   4     118167.29     216831.53      3620.13 o                         
   4   4   4   56347572.00   51773424.00    657389.25 o                         
   1   1   5        350.63       8796.90       480.68 o                         
   1   3   5      44418.11      22445.19       502.90 o                         
   3   3   5     449614.22     311229.88      5474.04 o                         
   1   5   5     227900.84     203359.70      3557.66 o                         
   3   5   5     414490.41     483060.44      6528.11 o                         
   5   5   5     998534.06    1071342.62     20569.35 o                         
   0   0   6    9370710.00    8694072.00    111769.42 o                         
   0   2   6     136277.75     173759.14      3483.74 o                         
   2   2   6       5284.62       5130.85       598.40 o                         
   0   4   6    3407593.00    3107555.00     42060.46 o                         
   2   4   6       3259.66      35097.25      1019.93 o                         
   4   4   6   14141576.00   15185933.00    137797.09 o                         
   0   6   6     925114.31     867153.31     12656.31 o                         
   2   6   6      38652.97      91015.40      2214.31 o                         
   4   6   6    5161415.00    5066373.00     54760.96 o                         
   6   6   6     691724.88     933960.38     15322.25 o                         
   1   1   7    2062293.38    1562010.00     21785.64 o                         
   1   3   7      13816.27      30600.21       553.63 o                         
   3   3   7     224278.12     263036.19      5724.74 o                         
   1   5   7     109308.20      83531.23      1207.47 o                         
   3   5   7       8975.68      12973.96       677.29 o                         
   5   5   7     257186.72     344050.41      6460.11 o                         
   1   7   7    5392145.50    4468920.00     33935.01 o                         
   3   7   7        874.22       4078.58       569.74 o                         
   5   7   7       1608.46      40442.14      1722.74 o                         
   7   7   7   12088881.00   10285846.00    139406.38 o                         
   0   0   8   43711712.00   40415324.00    607301.69 o                         
   0   2   8    3195678.50    3269032.75     55081.46 o                         
   2   2   8     196817.30     257402.45      2600.81 o                         
   0   4   8     969330.06    1080174.25     15690.06 o                         
   2   4   8     519047.50     427187.06      4936.81 o                         
   4   4   8       6673.79      12914.24       912.42 o                         
   0   6   8    2856544.25    2775883.75     23788.67 o                         
   2   6   8    1263577.12    1276758.75     12340.42 o                         
   4   6   8     522319.19     579663.56      5001.44 o                         
   6   6   8      42711.23      46545.11      2012.33 o                         
   0   8   8   15583753.00   16309944.00    171170.72 o                         
   2   8   8    1856179.38    1844140.62     17663.33 o                         
   4   8   8    1625554.62    1806351.38     20609.47 o                         
   6   8   8     263096.19     245432.23      4486.34 o                         
   8   8   8    6857799.00    7675580.50    144298.31 o                         
   1   1   9      50672.29      25931.21      1091.49 o                         
   1   3   9      88414.89     122309.38      1838.13 o                         
   3   3   9    1914805.38    1615085.62     12754.09 o                         
   1   5   9     105688.53      91440.95      1577.60 o                         
   3   5   9      76964.34      80267.73      1038.73 o                         
   5   5   9     645697.06     619244.00      6078.98 o                         
   1   7   9     128143.40     170648.02      2304.28 o                         
   3   7   9     323486.56     352255.47      4709.11 o                         
   5   7   9      12246.23      29674.28       923.67 o                         
   7   7   9      45241.64      83026.32      2335.89 o                         
   1   9   9        213.46       2386.86       691.49 o                         
   3   9   9     563054.75     492947.53      5082.04 o                         
   5   9   9        420.91       5808.35      1327.42 o                         
   7   9   9       5442.28       9286.39      1434.41 o                         
   9   9   9     163845.64     144920.66      7673.77 o                         
   0   0  10   10879747.00   10849035.00    140223.92 o                         
   0   2  10    2840495.75    2776158.50     23860.54 o                         
   2   2  10       6057.50      14625.50      1534.89 o                         
   0   4  10    2339400.00    2293433.75     17019.35 o                         
   2   4  10      16600.69      52912.95      1220.39 o                         
   4   4  10    7558442.00    7070459.50     83903.84 o                         
   0   6  10       2012.52      25258.53      1501.46 o                         
   2   6  10     597227.50     727141.56      5239.11 o                         
   4   6  10    1797339.25    1780275.62     15829.56 o                         
   6   6  10    1369759.50    1550633.50     17429.79 o                         
   0   8  10   11698347.00   11736397.00     95110.26 o                         
   2   8  10    2674119.75    2775183.75     15592.83 o                         
   4   8  10    2682837.50    2642392.50     17334.62 o                         
   6   8  10     292073.12     314900.38      4902.18 o                         
   8   8  10    5882576.00    6153848.50     68850.23 o                         
   0  10  10   17828120.00   18421392.00    296505.50 o                         
   2  10  10     564424.56     660794.06      7502.83 o                         
   4  10  10     365443.38     316941.84      5729.74 o                         
   6  10  10     507318.34     513968.12      7659.62 o                         
   8  10  10    9443751.00    9308139.00     87414.09 o                         
  10  10  10     978556.69    1170916.25     28990.46 o                         
   1   1  11      70774.19      77392.27      1698.06 o                         
   1   3  11      37327.93      42198.14       871.10 o                         
   3   3  11    4172605.75    3499445.75     45765.55 o                         
   1   5  11      23326.30      27740.77       952.55 o                         
   3   5  11      43448.17      28519.81       739.47 o                         
   5   5  11     321667.44     328111.75      4113.03 o                         
   1   7  11     307538.97     260438.19      4351.76 o                         
   3   7  11      51014.54      70639.06      1866.16 o                         
   5   7  11      34366.96      39940.12      1034.66 o                         
   7   7  11     190319.45     154742.69      3267.97 o                         
   1   9  11      66114.27      80135.80      1369.15 o                         
   3   9  11     297181.19     222044.56      2539.33 o                         
   5   9  11      46938.03      54711.12      1697.04 o                         
   7   9  11     108988.90     114919.70      2358.45 o                         
   9   9  11     202956.80     207542.78      5459.67 o                         
   1  11  11     715444.25     727069.69      7198.17 o                         
   3  11  11    3492321.25    3293401.00     56905.77 o                         
   5  11  11      13089.18      19004.80      1291.32 o                         
   7  11  11     168379.30     176150.64      5036.70 o                         
   9  11  11      29470.92      20738.78      2892.23 o                         
  11  11  11    1456150.62    1408455.00     24106.55 o                         
   0   0  12    4456741.00    4130420.75    122995.51 o                         
   0   2  12     236582.31     321286.81      5574.67 o                         
   2   2  12     794575.00     684241.25      9504.34 o                         
   0   4  12    1715140.88    1707900.38     15736.29 o                         
   2   4  12     111406.77      96255.01      1236.09 o                         
   4   4  12    6107109.00    6485312.50     93363.86 o                         
   0   6  12    2475366.25    2381553.25     25700.05 o                         
   2   6  12      24115.67      26657.56       957.42 o                         
   4   6  12    3557895.25    3518407.50     38079.05 o                         
   6   6  12    3234231.00    3267811.00     32102.27 o                         
   0   8  12     929861.38     925007.12     13322.37 o                         
   2   8  12      42873.48      52339.14      1305.87 o                         
   4   8  12     624143.44     637364.19      5535.64 o                         
   6   8  12     272939.88     294600.78      3393.50 o                         
   8   8  12      38408.75      52960.37      2449.73 o                         
   0  10  12     297351.25     304354.78      4902.09 o                         
   2  10  12      66614.13      48286.34      1206.42 o                         
   4  10  12    1559042.50    1556776.62     11141.71 o                         
   6  10  12     893625.62     880141.69     10140.52 o                         
   8  10  12      47186.81      57966.38      2136.13 o                         
  10  10  12      93402.55      98319.44      4047.62 o                         
   0  12  12     105402.27     116530.47      7233.43 o                         
   2  12  12     341541.94     320456.44      5902.68 o                         
   4  12  12     529033.88     611760.19     10484.96 o                         
   6  12  12     438503.38     470470.53      8830.12 o                         
   8  12  12     124132.20     128454.88      3896.89 o                         
  10  12  12     262974.75     282611.56      4882.56 o                         
  12  12  12      17349.27      29975.65      3366.82 o                         
   1   1  13     368148.75     324916.09      5274.03 o                         
   1   3  13      86563.77     119413.02      1671.99 o                         
   3   3  13     391112.84     413393.50      4882.58 o                         
   1   5  13      23943.16      21890.20       790.91 o                         
   3   5  13      96732.49      82296.43      2355.77 o                         
   5   5  13      63847.58      64460.94      1855.81 o                         
   1   7  13     655831.75     532824.38      7454.06 o                         
   3   7  13     281163.50     285960.19      3363.98 o                         
   5   7  13     262078.91     253778.06      3280.08 o                         
   7   7  13    1637311.00    1478739.00     27559.76 o                         
   1   9  13      35409.79      32067.29      1079.04 o                         
   3   9  13       3642.30      12084.14      1036.05 o                         
   5   9  13      79344.09      72134.39      1373.80 o                         
   7   9  13        165.32       5309.09      1086.21 o                         
   9   9  13      60326.83      53120.71      2632.07 o                         
   1  11  13     476352.41     493544.78      7850.08 o                         
   3  11  13     811456.56     805452.88     10237.05 o                         
   5  11  13      87625.79      84537.80      1221.39 o                         
   7  11  13     597837.75     596680.88      6971.35 o                         
   9  11  13        646.83       6669.81      1143.62 o                         
  11  11  13     620225.94     639698.00      8121.95 o                         
   1  13  13     230280.47     212419.33      4202.80 o                         
   3  13  13     109555.80     107309.67      3681.53 o                         
   5  13  13     163590.84     137551.97      8503.91 o                         
   7  13  13     275959.72     272701.12      7019.85 o                         
   9  13  13       1197.36       1635.66      1247.64 o                         
  11  13  13     351564.31     350009.91      9008.95 o                         
  13  13  13     180753.11     170627.89      7251.90 o                         
   0   0  14   11257253.00   10846518.00    160407.22 o                         
   0   2  14    1442731.88    1510792.25     19088.50 o                         
   2   2  14     186030.22     224237.91      3118.23 o                         
   0   4  14    2392798.50    2338140.25     18065.70 o                         
   2   4  14     441681.62     477433.44      3909.76 o                         
   4   4  14   13653600.00   13862853.00    103867.81 o                         
   0   6  14       6328.47      26021.54      1513.51 o                         
   2   6  14      49711.44      60127.75      1301.92 o                         
   4   6  14    7349290.50    7536120.50     43264.29 o                         
   6   6  14     984798.75    1070867.38     13623.49 o                         
   0   8  14    5513767.50    5328406.50     59087.85 o                         
   2   8  14    1299407.88    1271210.75     17962.92 o                         
   4   8  14      81907.88      92564.61      1965.81 o                         
   6   8  14      17983.83      30585.81      1067.50 o                         
   8   8  14    1537385.50    1566593.88     18233.73 o                         
   0  10  14    1637025.88    1776299.00     39857.16 o                         
   2  10  14    1573255.88    1621178.62     14194.96 o                         
   4  10  14     359304.06     389882.56      4000.17 o                         
   6  10  14     885042.44     908706.00      8973.98 o                         
   8  10  14    1028513.56    1051020.38     11165.03 o                         
  10  10  14    1854428.88    1945213.12     18483.46 o                         
   0  12  14    2047955.75    2056839.12     21999.64 o                         
   2  12  14       6605.21      23489.16       962.74 o                         
   4  12  14    3562875.25    3596166.75     46881.23 o                         
   6  12  14    2679552.50    2643363.25     21338.53 o                         
   8  12  14     402879.12     428638.38      6170.61 o                         
  10  12  14     883996.88     865731.81      6835.33 o                         
  12  12  14     357446.53     383417.78      6191.40 o                         
   0  14  14      76813.27     102848.70      4872.25 o                         
   2  14  14     482192.09     495175.78      5873.35 o                         
   4  14  14    8357078.50    8408955.00    107900.29 o                         
   6  14  14    2218786.50    2321355.00     43026.42 o                         
   8  14  14        364.03      22613.99      4728.32 o                         
  10  14  14     573194.12     589046.00      7418.86 o                         
  12  14  14    2856025.00    2980663.50     31617.25 o                         
  14  14  14    3775211.50    3753518.00     88761.87 o                         
   1   1  15      76382.82      76519.24      1717.10 o                         
   1   3  15     189079.75     201017.59      2041.73 o                         
   3   3  15    1616767.88    1455646.38     13232.48 o                         
   1   5  15      88743.13      92184.50      1581.55 o                         
   3   5  15      39457.92      37806.76      1133.01 o                         
   5   5  15     118838.00     122930.94      3052.92 o                         
   1   7  15     674537.50     612413.00     12687.71 o                         
   3   7  15     476953.69     499332.00      4659.17 o                         
   5   7  15     115377.54     114932.05      2596.60 o                         
   7   7  15    1928189.12    1847267.38     25113.84 o                         
   1   9  15     198008.66     196840.27      3707.94 o                         
   3   9  15     440932.84     432209.50      5115.39 o                         
   5   9  15       2282.51      10117.33       723.46 o                         
   7   9  15     210927.25     214176.45      3966.22 o                         
   9   9  15      37855.46      40241.87      2521.99 o                         
   1  11  15      22144.38      27359.78      1254.28 o                         
   3  11  15     184462.62     164018.39      3694.53 o                         
   5  11  15      29229.06      31923.92      1044.80 o                         
   7  11  15      99375.34     105896.55      2605.35 o                         
   9  11  15     114103.17     116508.60      2350.49 o                         
  11  11  15      14543.79      17683.51      1800.17 o                         
   1  13  15       3654.00       7625.30       736.35 o                         
   3  13  15      17547.60      21146.26      1023.46 o                         
   5  13  15      43536.57      46186.18      1179.40 o                         
   7  13  15     168910.39     161226.95      3688.57 o                         
   9  13  15     103446.87     113646.90      2062.41 o                         
  11  13  15       7245.40      12074.55      1206.47 o                         
  13  13  15       1294.53       2473.36      1633.28 o                         
   1  15  15     180368.20     176197.67      4217.81 o                         
   3  15  15     315421.12     322877.69      4301.34 o                         
   5  15  15     263296.34     268730.69      4899.85 o                         
   7  15  15     634049.94     636071.38     11857.55 o                         
   9  15  15      74129.64      80083.86      3285.59 o                         
  11  15  15     138280.14     145067.77      4762.38 o                         
  13  15  15       2642.35       3622.37      1836.17 o                         
  15  15  15     277046.16     268687.72     14370.64 o                         
   0   0  16    2641258.50    2828300.75     40386.00 o                         
   0   2  16     104894.24     115537.50      2225.20 o                         
   2   2  16      23127.52      32383.71      1346.96 o                         
   0   4  16     999138.50    1001714.19     11123.66 o                         
   2   4  16     166978.19     165748.58      2439.19 o                         
   4   4  16    5361084.00    5032954.50     49867.04 o                         
   0   6  16     685809.25     720535.00     11589.05 o                         
   2   6  16      95052.43      82117.59      1915.51 o                         
   4   6  16     826273.81     831147.12      6883.75 o                         
   6   6  16      29482.03      37563.45      1501.03 o                         
   0   8  16     441501.16     481684.16     15586.19 o                         
   2   8  16     107409.08     109708.93      2494.12 o                         
   4   8  16      50933.99      68945.90      1527.07 o                         
   6   8  16     152824.95     161725.70      2549.70 o                         
   8   8  16      73119.90     114390.40      5907.85 o                         
   0  10  16     373605.38     424334.44     10158.21 o                         
   2  10  16     491132.38     481319.31      5908.88 o                         
   4  10  16    2115929.50    2048355.25     17621.76 o                         
   6  10  16     240633.83     236782.38      3463.00 o                         
   8  10  16     122921.80     141054.72      3304.07 o                         
  10  10  16    2732856.00    2687305.25     39955.20 o                         
   0  12  16      96059.02      93608.73      2845.35 o                         
   2  12  16      45198.05      53958.42      1468.33 o                         
   4  12  16     304915.78     315001.69      3213.86 o                         
   6  12  16     285456.88     283824.12      7104.66 o                         
   8  12  16      50348.45      49864.92      1932.17 o                         
  10  12  16      65081.09      79323.95      1930.02 o                         
  12  12  16       7481.64      11230.22      1610.17 o                         
   0  14  16     820155.19     804994.44      7963.42 o                         
   2  14  16      30595.45      36697.21      1111.27 o                         
   4  14  16     966220.44     958706.25     10470.63 o                         
   6  14  16     353829.31     336906.88      5844.43 o                         
   8  14  16     196735.69     199035.73      3684.95 o                         
  10  14  16     329831.59     320359.28      4266.31 o                         
  12  14  16     252711.27     270325.47      3809.23 o                         
  14  14  16     712336.38     731564.62      9872.14 o                         
   0  16  16      20296.11      37484.91      3037.72 o                         
   2  16  16      46517.11      48270.22      1790.29 o                         
   4  16  16     552118.56     523808.22     10777.58 o                         
   6  16  16      59313.28      67174.27      2677.76 o                         
   8  16  16       7805.91      12231.56      1896.95 o                         
  10  16  16     334249.16     361906.75      6421.42 o                         
  12  16  16       7990.36       6360.67      3161.14 o                         
  14  16  16       9690.42      21818.48      2778.82 o                         
  16  16  16      50016.45      47849.21      5176.60 o                         
   1   1  17      50774.53      51339.20      1589.66 o                         
   1   3  17     354959.75     350643.53      2863.81 o                         
   3   3  17     927274.56     791279.69      8462.43 o                         
   1   5  17       2631.88       7920.76       809.67 o                         
   3   5  17       5448.03      16084.77      1174.85 o                         
   5   5  17      28064.01      32590.36      1354.94 o                         
   1   7  17     144799.38     166085.84      3802.49 o                         
   3   7  17     840725.12     813344.25      9252.87 o                         
   5   7  17      36033.16      43294.36      1166.87 o                         
   7   7  17     371187.25     386461.94     14316.67 o                         
   1   9  17      62134.84      57060.59      2475.70 o                         
   3   9  17     338426.81     308499.09      3808.16 o                         
   5   9  17        103.13       4111.08       793.10 o                         
   7   9  17     134137.83     138091.69      2907.96 o                         
   9   9  17     226076.59     209131.05      5400.32 o                         
   1  11  17      51110.45      57060.57      1517.42 o                         
   3  11  17     391995.00     367345.03      4511.50 o                         
   5  11  17      12936.39      15935.93       827.75 o                         
   7  11  17     209703.36     217556.34      4621.93 o                         
   9  11  17      18583.21      23447.59      1521.27 o                         
  11  11  17     274924.31     313204.00      6138.51 o                         
   1  13  17      13121.16      14687.92       844.87 o                         
   3  13  17      11774.19      16407.03       878.06 o                         
   5  13  17      17198.12      17130.67       833.88 o                         
   7  13  17      21762.46      26034.84      1670.77 o                         
   9  13  17       5555.99       9082.30      1273.97 o                         
  11  13  17      37670.52      42057.13      2009.66 o                         
  13  13  17      19902.21      20461.32      2299.09 o                         
   1  15  17     227942.48     229250.12      2458.77 o                         
   3  15  17     870276.62     848587.69      6766.03 o                         
   5  15  17     194222.31     190056.31      2647.55 o                         
   7  15  17     926471.19     898889.94      8823.12 o                         
   9  15  17     192241.92     205595.98      4502.24 o                         
  11  15  17     442604.97     440408.75      9154.74 o                         
  13  15  17      24407.93      34997.69      3066.34 o                         
  15  15  17     367346.91     344255.28     11572.61 o                         
   1  17  17     259559.91     264370.06      4517.93 o                         
   3  17  17      27433.28      40524.09      2065.06 o                         
   5  17  17      25683.91      26430.73      1148.36 o                         
   7  17  17    1179842.75    1181001.62     15785.26 o                         
   9  17  17      31617.02      43565.70      2854.75 o                         
  11  17  17      32801.43      25576.46      2974.33 o                         
  13  17  17      20886.85      29441.87      3714.09 o                         
  15  17  17     695484.44     739306.56     18307.61 o                         
  17  17  17      12471.29      20057.38      6225.15 o                         
   0   0  18    8540982.00    8707512.00    115585.13 o                         
   0   2  18    2983796.25    3080202.25     23615.32 o                         
   2   2  18     180352.88     204496.75      3336.97 o                         
   0   4  18     742300.56     737401.38      9049.43 o                         
   2   4  18     890557.12     910552.19      7002.37 o                         
   4   4  18    3546517.00    3579505.50     32079.08 o                         
   0   6  18     294926.41     273898.22      5402.90 o                         
   2   6  18     192143.47     208752.11      3412.85 o                         
   4   6  18    1491763.88    1517912.88     10423.58 o                         
   6   6  18    1548623.12    1552383.00     26551.08 o                         
   0   8  18    5388055.00    5427863.00     52897.13 o                         
   2   8  18    1277300.00    1303095.50      8961.98 o                         
   4   8  18     546252.06     562928.94      6402.08 o                         
   6   8  18      39302.93      57165.92      1490.95 o                         
   8   8  18    2581939.75    2707825.50     42856.66 o                         
   0  10  18    7271930.50    7321737.00     69118.88 o                         
   2  10  18     922842.81     926671.81      8482.08 o                         
   4  10  18      14093.83      30945.51      2145.89 o                         
   6  10  18      25650.84      39625.21      1165.06 o                         
   8  10  18    3849740.00    4038985.50     31583.07 o                         
  10  10  18    2239890.25    2330307.00     26228.21 o                         
   0  12  18      59328.67      67370.53      2047.94 o                         
   2  12  18      84348.25      85285.98      2031.13 o                         
   4  12  18     641733.62     598504.25      4852.04 o                         
   6  12  18     299352.09     312715.12      2788.79 o                         
   8  12  18      47405.45      56966.75      2188.21 o                         
  10  12  18      71072.50      80085.77      2475.29 o                         
  12  12  18      62949.48      60206.93      3912.20 o                         
   0  14  18     235695.78     232875.47      3926.90 o                         
   2  14  18     868656.38     868694.62      7696.87 o                         
   4  14  18     869629.25     867600.88      6337.61 o                         
   6  14  18    1264605.12    1271430.38     16419.50 o                         
   8  14  18     550431.06     525409.69      7050.34 o                         
  10  14  18     736144.94     765578.00     11893.54 o                         
  12  14  18     422500.53     428320.66      8855.83 o                         
  14  14  18     759676.88     812766.94     28172.91 o                         
   0  16  18     378155.41     389670.25      5522.10 o                         
   2  16  18      15433.99      28239.89      1214.75 o                         
   4  16  18     854359.38     873504.69      8030.59 o                         
   6  16  18     272274.38     291005.00      5038.20 o                         
   8  16  18     121830.58     128149.52      3231.90 o                         
  10  16  18     518188.06     540669.00      7501.28 o                         
  12  16  18      27861.59      35512.86      2980.25 o                         
  14  16  18     390985.09     391201.94      9361.18 o                         
  16  16  18      87277.51      90908.48      6801.23 o                         
   0  18  18    4749662.00    4801217.00     55176.18 o                         
   2  18  18     956301.44     987985.44     12812.71 o                         
   4  18  18      71225.57      70698.62      2606.17 o                         
   6  18  18       1208.80      15735.80      2048.11 o                         
   8  18  18    2529858.00    2565154.00     28764.10 o                         
  10  18  18    2296746.50    2239650.75     26585.31 o                         
  12  18  18      87190.05      86821.33      5026.80 o                         
  14  18  18     265704.72     292402.78      9434.39 o                         
   1   1  19     447741.72     444237.34      5447.17 o                         
   1   3  19     312971.41     317248.00      4121.41 o                         
   3   3  19     580579.25     580307.06     10210.45 o                         
   1   5  19        109.16       5137.21       888.84 o                         
   3   5  19       1840.10       9498.92      1420.71 o                         
   5   5  19     291470.94     265678.94      4423.02 o                         
   1   7  19     953947.81     885321.94      9014.57 o                         
   3   7  19     311965.25     314775.28      3296.54 o                         
   5   7  19      53706.64      58832.47      1325.33 o                         
   7   7  19    1134640.75    1095309.38     13850.58 o                         
   1   9  19       6822.99      16970.92      1753.54 o                         
   3   9  19       5128.30       8720.51      1012.88 o                         
   5   9  19      20354.50      29017.63      1218.50 o                         
   7   9  19      20985.54      22815.74       992.59 o                         
   9   9  19      56383.27      63378.31      3370.90 o                         
   1  11  19     200376.34     196135.36      2807.68 o                         
   3  11  19     456034.88     442197.28      3913.86 o                         
   5  11  19       4991.04      11502.29       816.77 o                         
   7  11  19     197507.52     206266.69      3105.46 o                         
   9  11  19        364.51       2101.94      1467.03 o                         
  11  11  19     437616.16     441326.47      9982.30 o                         
   1  13  19     371045.06     367040.41      3946.44 o                         
   3  13  19     267713.88     282860.62      2997.80 o                         
   5  13  19       6226.29      10037.34       782.19 o                         
   7  13  19     859915.75     843413.12      7697.43 o                         
   9  13  19      11914.25      23389.97      1707.03 o                         
  11  13  19     240332.83     246377.62      5023.45 o                         
  13  13  19     454397.38     458805.19     13598.27 o                         
   1  15  19      38993.39      37005.01      1274.50 o                         
   3  15  19      37520.19      48964.15      1420.36 o                         
   5  15  19      47645.50      52687.75      2332.92 o                         
   7  15  19     105119.52     110394.49      3009.12 o                         
   9  15  19        125.43       6223.38      1595.38 o                         
  11  15  19      82692.34      87927.09      3185.06 o                         
  13  15  19      70462.71      68313.67      3668.15 o                         
  15  15  19       1136.68       7744.72      5437.71 o                         
   1  17  19      16436.63      18781.05      1192.47 o                         
   3  17  19      68380.11      67419.85      1749.13 o                         
   5  17  19       4111.51       4753.26       946.59 o                         
   7  17  19      29075.55      28696.05      1831.85 o                         
   9  17  19        319.33       1030.85      1607.52 o                         
  11  17  19      84934.88      79719.97      3193.59 o                         
  13  17  19      32061.33      33829.58      2469.66 o                         
  15  17  19       1313.21       8559.49      2716.38 o                         
   1  19  19       3055.58       4658.10      1460.84 o                         
   3  19  19      53210.53      45450.88      3294.32 o                         
   5  19  19       4377.12       8925.62      2659.27 o                         
   7  19  19       1070.10       6994.22      2417.73 o                         
   9  19  19      10057.08      15144.48      2532.39 o                         
  11  19  19     117033.91     119079.98      8553.65 o                         
  13  19  19       4216.89       7321.18      4843.58 o                         
   0   0  20   12311390.00   12097645.00    224930.67 o                         
   0   2  20     551450.69     547055.25      6890.04 o                         
   2   2  20       9049.04      14877.33      1562.65 o                         
   0   4  20     263080.91     265950.16      5475.10 o                         
   2   4  20     173226.62     183170.75      2535.21 o                         
   4   4  20      20031.94      42618.49      2010.59 o                         
   0   6  20    1144851.00    1124413.12     10087.18 o                         
   2   6  20      42954.87      44425.27      1413.64 o                         
   4   6  20      31895.69      45170.23      1531.69 o                         
   6   6  20     268534.25     257453.02      5748.23 o                         
   0   8  20    4206297.00    4099788.00     35540.34 o                         
   2   8  20     513698.66     500306.75      5687.87 o                         
   4   8  20     207207.28     200161.42      2702.76 o                         
   6   8  20     167480.95     180617.48      2489.08 o                         
   8   8  20    1402410.88    1438752.75     28910.07 o                         
   0  10  20    2041499.00    1946260.38     20917.84 o                         
   2  10  20     343099.91     349007.00      3837.45 o                         
   4  10  20     371674.75     366745.34      3789.65 o                         
   6  10  20      46020.61      50160.32      1253.09 o                         
   8  10  20    1231299.12    1207050.75     18842.58 o                         
  10  10  20    1668725.88    1724632.38     22221.23 o                         
   0  12  20     274188.25     269705.38      7910.54 o                         
   2  12  20       1972.74       4089.75       857.05 o                         
   4  12  20     104326.23     120688.56      1879.72 o                         
   6  12  20     217381.42     228564.11      2861.56 o                         
   8  12  20      21639.41      24891.85      1871.65 o                         
  10  12  20      12122.07      26544.92      2141.62 o                         
  12  12  20        850.62      11397.71      3968.91 o                         
   0  14  20    1631211.88    1685545.75     25384.89 o                         
   2  14  20     144838.62     140527.80      2208.85 o                         
   4  14  20       5881.24      27688.90      1560.22 o                         
   6  14  20      49448.62      62437.45      1633.45 o                         
   8  14  20     615116.75     639570.56      7673.89 o                         
  10  14  20     338562.91     329271.75      6041.49 o                         
  12  14  20     182922.56     217665.86      5854.85 o                         
  14  14  20      74409.75     106512.33      9699.48 o                         
   0  16  20     257184.73     253686.42      4694.57 o                         
   2  16  20      93667.04      95287.10      2028.88 o                         
   4  16  20      22489.50      26295.98      1091.32 o                         
   6  16  20       8425.75       8831.36      1521.67 o                         
   8  16  20      23632.64      34479.33      2148.89 o                         
  10  16  20      57498.92      63706.50      2643.69 o                         
  12  16  20       7593.58       9629.54      2140.88 o                         
  14  16  20      16119.85      22196.73      3139.82 o                         
  16  16  20       6271.92       7480.28      6482.96 o                         
   0  18  20    1093662.88    1003684.88     14430.07 o                         
   2  18  20     281615.91     286063.00      4051.72 o                         
   4  18  20     150473.75     138400.44      2235.09 o                         
   6  18  20       3853.87      11854.36      1520.77 o                         
   8  18  20     832256.00     793630.88      9251.02 o                         
  10  18  20    1060636.25    1053637.25     11976.88 o                         
  12  18  20       4902.83       9933.99      2466.47 o                         
  14  18  20      63043.16      53131.50      4422.95 o                         
   0  20  20    1236740.25    1277813.38     21541.07 o                         
   2  20  20      20255.61      19470.80      2062.39 o                         
   4  20  20     140287.36     120272.41      4735.00 o                         
   6  20  20     175635.97     195391.31      7562.20 o                         
   8  20  20     593066.94     579055.06     19892.38 o                         
  10  20  20     323889.03     289187.38     13975.46 o                         
  12  20  20      14396.73      18137.01      5735.32 o                         
   1   1  21       1359.15       4523.80      1625.61 o                         
   1   3  21     215388.12     218242.59      2998.96 o                         
   3   3  21     195152.91     202704.42      3810.82 o                         
   1   5  21        645.96       7447.37       933.04 o                         
   3   5  21       2665.50       5987.32       964.25 o                         
   5   5  21       3941.45       6105.96      1620.66 o                         
   1   7  21      13760.39      20962.55      1037.04 o                         
   3   7  21     197102.30     204137.56      3131.55 o                         
   5   7  21      24221.59      34242.70      1534.89 o                         
   7   7  21     225096.48     244863.16      6813.50 o                         
   1   9  21      22408.23      22584.80      1327.18 o                         
   3   9  21      81665.05      82867.05      2216.91 o                         
   5   9  21       5217.21      10199.25      1034.13 o                         
   7   9  21      75792.19      79412.79      2109.07 o                         
   9   9  21      12456.95       9492.07      1009.27 o                         
   1  11  21     322392.50     325334.56      4051.02 o                         
   3  11  21     408774.34     405142.16      4107.79 o                         
   5  11  21      36227.04      38349.68      1148.24 o                         
   7  11  21     548918.81     551718.12      4681.61 o                         
   9  11  21      36517.84      41558.91      2780.01 o                         
  11  11  21     985551.25     954426.69     16916.43 o                         
   1  13  21       4249.07       7342.49      1152.94 o                         
   3  13  21     226008.80     222006.12      2913.26 o                         
   5  13  21      35730.82      39279.81      1194.48 o                         
   7  13  21      20458.75      15488.01      1993.77 o                         
   9  13  21       7297.71      12088.46      1682.60 o                         
  11  13  21     568883.88     564169.50      8011.20 o                         
  13  13  21      10747.00       6530.11      4303.18 o                         
   1  15  21       1606.16       2498.11      1117.63 o                         
   3  15  21       5619.08      10776.62       982.73 o                         
   5  15  21      21533.33      21722.21       988.38 o                         
   7  15  21      70837.24      69199.26      2610.33 o                         
   9  15  21      51794.68      49743.58      2424.13 o                         
  11  15  21      28592.10      36928.44      2895.20 o                         
  13  15  21      44599.22      42842.26      3689.39 o                         
  15  15  21      38936.51      40759.05      5196.34 o                         
   1  17  21        178.45        498.28      1068.22 o                         
   3  17  21      20190.51      25512.98      1150.10 o                         
   5  17  21      11992.98      13555.10      1229.23 o                         
   7  17  21       8019.27       8270.72      1503.64 o                         
   9  17  21      43644.52      50117.90      2899.81 o                         
  11  17  21      10030.25       9427.15      2664.69 o                         
  13  17  21      34347.77      45752.28      9550.57 o                         
   1  19  21     266720.09     255928.62      4342.53 o                         
   3  19  21     361344.09     335848.56      4109.26 o                         
   5  19  21       4652.97       7909.07      1684.34 o                         
   7  19  21     491335.03     512998.53     13028.81 o                         
   9  19  21        265.30       2138.58      3101.05 o                         
  11  19  21     349546.69     314205.16     17187.12 o                         
  13  19  21     243353.19     236491.27      9632.37 o                         
   1  21  21     172006.88     153804.27      4656.24 o                         
   3  21  21     631204.69     578077.44     17694.09 o                         
   5  21  21       4037.39      14577.94      3458.96 o                         
   7  21  21     189701.88     157840.41      9866.23 o                         
   9  21  21      12126.01      18838.20      5074.68 o                         
  11  21  21     763530.25     698310.94     23885.59 o                         
   0   0  22    1648572.62    1646080.12     31240.11 o                         
   0   2  22     718144.56     723996.56      9301.80 o                         
   2   2  22      29981.80      43061.15      2039.02 o                         
   0   4  22     323019.50     327684.22      8250.94 o                         
   2   4  22     365700.47     386024.59      4252.33 o                         
   4   4  22    2674567.75    2710768.50     23579.27 o                         
   0   6  22     303378.44     297718.50      4637.76 o                         
   2   6  22      88146.45     116760.42      2094.67 o                         
   4   6  22    1741043.12    1808560.25     11949.86 o                         
   6   6  22     939917.06     939112.50     12437.66 o                         
   0   8  22     677188.31     650959.06      7828.37 o                         
   2   8  22     398420.56     393046.25      3895.95 o                         
   4   8  22      30117.27      39193.99      1346.28 o                         
   6   8  22     106212.66     106151.02      2546.57 o                         
   8   8  22     247853.19     247425.34     22446.83 o                         
   0  10  22     670302.12     677250.12     10003.32 o                         
   2  10  22     750262.50     744775.88      6383.58 o                         
   4  10  22       4369.28      16044.77      1604.09 o                         
   6  10  22     233514.77     229215.52      4129.48 o                         
   8  10  22     294683.78     284729.22      6156.40 o                         
  10  10  22    1000258.44    1061366.38     15613.45 o                         
   0  12  22     653106.81     647188.19     10026.26 o                         
   2  12  22      52359.21      71254.84      2022.36 o                         
   4  12  22     899082.81     895990.94      7854.28 o                         
   6  12  22     301526.88     303325.44      3221.16 o                         
   8  12  22      29482.65      41697.03      2320.33 o                         
  10  12  22     140575.39     152792.94      4078.32 o                         
  12  12  22     258511.34     269210.72     10569.03 o                         
   0  14  22     192567.08     179495.97      5083.19 o                         
   2  14  22     187984.36     203785.28      3236.90 o                         
   4  14  22    2622347.25    2607957.25     18451.59 o                         
   6  14  22    1324874.50    1278976.50     26914.49 o                         
   8  14  22       8694.63      11551.33      1694.22 o                         
  10  14  22      72448.76      89407.82      4463.15 o                         
  12  14  22     578780.12     604435.62     10316.58 o                         
  14  14  22    1611821.12    1600964.12     30526.26 o                         
   0  16  22     112059.90      87408.48      4698.04 o                         
   2  16  22      16408.79      19670.23      1228.71 o                         
   4  16  22     203350.81     182908.78      2553.39 o                         
   6  16  22      78084.75      75522.20      2724.36 o                         
   8  16  22      52255.44      44084.96      2368.93 o                         
  10  16  22       3924.23      11012.34      2976.48 o                         
  12  16  22      81784.93     109549.62      6878.69 o                         
  14  16  22     242701.84     238509.12     10075.14 o                         
   0  18  22     212310.91     199199.86      6487.86 o                         
   2  18  22     293450.84     290547.50      3892.00 o                         
   4  18  22     217172.70     190044.23      4379.05 o                         
   6  18  22     276376.81     257319.45      5594.94 o                         
   8  18  22     189612.83     159976.41      6008.50 o                         
  10  18  22     297661.06     298383.66      8533.82 o                         
  12  18  22     229922.23     218987.66      7685.84 o                         
   0  20  22     240626.94     245939.50      5849.17 o                         
   2  20  22     155801.06     164460.62      3335.23 o                         
   4  20  22      13816.32      22065.09      2387.26 o                         
   6  20  22       9312.83      14230.21      2710.14 o                         
   8  20  22      54528.45      55777.66      5062.59 o                         
  10  20  22     150774.84     151640.58      7301.64 o                         
  12  20  22      47283.89      39402.71      4805.49 o                         
   2  22  22      68510.45      70703.66      6121.37 o                         
   4  22  22     932285.50     855730.38     24190.62 o                         
   6  22  22     570210.56     551210.69     19199.70 o                         
   8  22  22       9034.95      10612.12      4622.89 o                         
  10  22  22     148399.84     139374.50     10074.76 o                         
   1   1  23      14314.16      20467.16      1672.02 o                         
   1   3  23      78583.44      87764.91      1879.94 o                         
   3   3  23    1394707.50    1348089.88     14873.04 o                         
   1   5  23      53862.14      59164.85      1740.76 o                         
   3   5  23      88457.02      97160.00      1980.30 o                         
   5   5  23      12005.76      16063.52      1897.95 o                         
   1   7  23     161007.53     159839.47      2526.76 o                         
   3   7  23     269699.69     264648.66      3391.61 o                         
   5   7  23      89381.30      83755.41      1958.40 o                         
   7   7  23     471978.66     464794.41      7707.91 o                         
   1   9  23      20337.79      23496.07      1319.29 o                         
   3   9  23     306002.56     307452.38      3980.27 o                         
   5   9  23        242.27       1173.57      1533.86 o                         
   7   9  23      21247.75      26640.04      1605.53 o                         
   9   9  23      58942.85      60392.70      2648.07 o                         
   1  11  23     140603.39     142220.41      2855.83 o                         
   3  11  23     672146.94     661925.25      9754.99 o                         
   5  11  23      70720.79      71056.02      1861.06 o                         
   7  11  23     231637.16     224274.33      3464.50 o                         
   9  11  23      66293.84      66234.45      2723.74 o                         
  11  11  23     327866.56     345946.56      9435.10 o                         
   1  13  23      18528.30      15686.99      1367.36 o                         
   3  13  23      83421.51      95597.39      2193.96 o                         
   5  13  23      52031.16      55611.11      1509.38 o                         
   7  13  23      65958.34      66029.48      2822.28 o                         
   9  13  23       5654.12      14737.12      2111.67 o                         
  11  13  23      71037.18      78007.54      3607.12 o                         
  13  13  23        417.65       1695.87      4198.53 o                         
   1  15  23      16102.38      19500.99      1489.69 o                         
   3  15  23      12656.31      11481.33      1199.15 o                         
   5  15  23      12112.21      16301.49      1263.86 o                         
   7  15  23      90251.01      88928.31      3019.46 o                         
   9  15  23       2433.82       2584.14      3219.14 o                         
  11  15  23      40600.81      39142.34      5159.76 o                         
  13  15  23      19390.39      16608.29      3303.37 o                         
   1  17  23      30723.71      31848.27      1602.78 o                         
   3  17  23     504356.16     514103.44      5093.41 o                         
   5  17  23      13434.43      10689.07      1795.60 o                         
   7  17  23     146785.75     132508.16      4215.65 o                         
   9  17  23     102190.06     119298.03     11666.00 o                         
  11  17  23     306856.22     315032.31     15039.16 o                         
  13  17  23      37471.74      36682.06      5262.14 o                         
   1  19  23      31747.90      37884.79      1823.05 o                         
   3  19  23      39065.23      34403.73      2028.22 o                         
   5  19  23       2514.37       5126.78      2797.70 o                         
   7  19  23      16240.97      18406.84      3344.46 o                         
   9  19  23       1696.05       5321.75      4015.17 o                         
  11  19  23      17386.23      17798.25      3692.99 o                         
   1  21  23      42220.29      37711.65      3037.23 o                         
   3  21  23      74961.25      63173.93      4325.54 o                         
   5  21  23      14429.78      11187.67      3181.52 o                         
   7  21  23     101093.53      87773.21      5517.30 o                         
   9  21  23         78.80        233.37      3186.53 o                         
   5  23  23       6869.91       4234.53      4476.10 o                         
   7  23  23        267.94       6055.15      4386.94 o                         
   9  23  23      12407.88      12869.64      5013.49 o                         
   0   0  24     124108.24     139222.59      5919.82 o                         
   0   2  24     338671.03     346775.88      6086.78 o                         
   2   2  24      16623.98      19909.79      1664.52 o                         
   0   4  24     165309.09     165704.47      3522.12 o                         
   2   4  24      86155.89      75572.70      2068.07 o                         
   4   4  24    5126475.50    5207386.00     74819.20 o                         
   0   6  24     478455.44     484561.41      7615.28 o                         
   2   6  24      22195.20      24890.67      1362.74 o                         
   4   6  24    1969361.00    1930858.88     12084.16 o                         
   6   6  24    1155885.12    1140501.75     13357.11 o                         
   0   8  24     296711.31     307833.47      5335.96 o                         
   2   8  24     214718.12     224096.53      3302.38 o                         
   4   8  24       5383.78       6293.30      1109.41 o                         
   6   8  24      58170.61      65227.27      1842.34 o                         
   8   8  24     318355.16     304242.56      8001.74 o                         
   0  10  24     482091.81     495262.72      7637.20 o                         
   2  10  24     116431.10     105633.34      2416.92 o                         
   4  10  24     672568.25     709882.62      7479.96 o                         
   6  10  24     190826.89     179758.83      3592.51 o                         
   8  10  24     469621.09     477352.19     14312.97 o                         
  10  10  24       8386.04       9755.21      3112.82 o                         
   0  12  24     221440.64     196745.20      5842.97 o                         
   2  12  24      21851.93      28230.93      1605.70 o                         
   4  12  24     925927.62     891227.31      8112.55 o                         
   6  12  24     559680.44     521087.66      9507.18 o                         
   8  12  24      24391.63      30131.28      2450.35 o                         
  10  12  24      60880.44      67590.11      3078.31 o                         
  12  12  24     237715.56     217598.83      9314.98 o                         
   0  14  24     382557.38     370182.41      6518.06 o                         
   2  14  24     108537.83     125297.26      2453.90 o                         
   4  14  24    2208345.75    2059607.38     28821.42 o                         
   6  14  24    1487669.25    1360387.88     48312.94 o                         
   8  14  24       1808.95       4221.74      3018.45 o                         
  10  14  24      12694.80      17314.16      3373.37 o                         
  12  14  24     683761.88     650098.19     12028.52 o                         
   0  16  24     245886.16     241773.70      4593.02 o                         
   2  16  24      33331.97      40884.54      1699.57 o                         
   4  16  24     582211.00     570596.19      8097.40 o                         
   6  16  24     111136.27     110623.38      4049.35 o                         
   8  16  24      66256.57      67838.63     11695.01 o                         
  10  16  24     345468.53     362824.28     30583.07 o                         
  12  16  24      45760.89      52063.94      8241.71 o                         
   0  18  24     236883.39     263428.50      6107.67 o                         
   2  18  24     183486.36     167670.81      3940.32 o                         
   4  18  24     320209.88     339358.75      8051.82 o                         
   6  18  24     224248.58     212996.80      5213.66 o                         
   8  18  24     205792.20     234494.56      7579.82 o                         
  10  18  24      76007.12      66305.08      4606.70 o                         
   0  20  24      23983.61      19777.91      2576.69 o                         
   2  20  24      16356.49      15278.12      3957.50 o                         
   4  20  24        204.93       6008.05      2677.33 o                         
   6  20  24       2961.02       4774.53      2801.84 o                         
   8  20  24      37767.11      34026.49      4111.85 o                         
  10  20  24      78280.22      75080.55      6610.93 o                         
   4  22  24     590274.00     509159.28     13298.92 o                         
   6  22  24     413202.56     371707.22     10793.63 o                         
   8  22  24       3031.72       4977.16      3205.22 o                         
   1   1  25        833.72       1932.30      1188.07 o                         
   1   3  25      18676.84      25842.06      1280.73 o                         
   3   3  25      14510.99      18486.53      1600.59 o                         
   1   5  25      40433.55      43071.90      1619.50 o                         
   3   5  25      92235.35      89704.02      2045.87 o                         
   5   5  25      60448.31      63129.75      2675.51 o                         
   1   7  25      62873.27      57339.85      1766.46 o                         
   3   7  25     391308.03     385059.12      4534.69 o                         
   5   7  25     193670.48     199702.03      3158.74 o                         
   7   7  25     273907.34     245709.77      5032.07 o                         
   1   9  25      28742.98      29777.39      1758.48 o                         
   3   9  25      20865.57      24038.61      1629.63 o                         
   5   9  25      13901.07      17558.72      1811.72 o                         
   7   9  25      72840.04      77689.38      2858.71 o                         
   9   9  25        466.31       3460.30      1337.68 o                         
   1  11  25      33654.98      36090.14      1625.33 o                         
   3  11  25       4021.98       4321.15      1231.22 o                         
   5  11  25      53478.21      50732.56      1905.42 o                         
   7  11  25     140147.39     144536.77      3287.03 o                         
   9  11  25      27587.55      30836.35      3834.87 o                         
  11  11  25      27862.70      33203.56      7140.86 o                         
   1  13  25      21082.46      23247.42      1510.04 o                         
   3  13  25       1576.37       5284.95      1151.74 o                         
   5  13  25        333.17       1769.68       968.41 o                         
   7  13  25      66572.23      83755.77     11601.37 o                         
   9  13  25        340.99       7580.12      4029.26 o                         
  11  13  25      41088.22      40154.79      3567.20 o                         
  13  13  25     174959.94     175020.81      9081.05 o                         
   1  15  25     141142.88     135171.92      2833.67 o                         
   3  15  25     303750.69     292061.38      4379.06 o                         
   5  15  25      48359.52      40958.02      1355.11 o                         
   7  15  25     465811.91     431267.09     18876.98 o                         
   9  15  25      68796.20      73534.78      5824.01 o                         
  11  15  25     143813.86     152750.31      8120.75 o                         
   1  17  25     153600.22     147768.67      3483.76 o                         
   3  17  25     152974.66     129337.69      3177.09 o                         
   5  17  25      51329.93      55214.07      3376.35 o                         
   7  17  25     572916.81     559813.25     14796.14 o                         
   9  17  25      21472.52      26949.66      4614.56 o                         
  11  17  25     106427.05      92502.55      6780.05 o                         
   1  19  25       3477.66       2520.68      1515.40 o                         
   3  19  25      16994.28       6870.71      3769.78 o                         
   5  19  25         30.07       -344.62      3521.80 o                         
   7  19  25       1228.80       5271.21      3242.77 o                         
   9  19  25      10230.35      12407.93      3592.53 o                         
   5  21  25       7950.90       9149.01      4223.60 o                         
   7  21  25       2951.24       3437.52      3032.08 o                         
   0   0  26     399344.12     370959.06     11168.15 o                         
   0   2  26     469431.56     471896.75      5447.06 o                         
   2   2  26      82110.56      97651.52      2590.28 o                         
   0   4  26     133451.81     138558.91      3941.55 o                         
   2   4  26     142940.36     143470.45      2435.69 o                         
   4   4  26      96890.92      94559.78      3169.45 o                         
   0   6  26     115838.29     146524.11      4460.49 o                         
   2   6  26      53683.68      58957.54      1978.34 o                         
   4   6  26     102705.35     112289.84      2507.97 o                         
   6   6  26     341862.62     383773.53      6474.48 o                         
   0   8  26     318622.53     325910.53     11316.99 o                         
   2   8  26      70790.77      80001.60      2996.07 o                         
   4   8  26      94370.55     105343.82      3130.39 o                         
   6   8  26        341.87       7407.86      1305.95 o                         
   8   8  26     269805.00     265910.97      8161.98 o                         
   0  10  26     996752.75     999439.38     13569.55 o                         
   2  10  26     182964.19     200460.78      3585.68 o                         
   4  10  26      58210.52      55317.80      2349.80 o                         
   6  10  26       5869.97      10385.82      1267.56 o                         
   8  10  26     417867.97     403265.34     14671.42 o                         
  10  10  26     462287.62     472543.94     20234.47 o                         
   0  12  26      10361.74      16030.56      1831.87 o                         
   2  12  26       4557.62      10167.27      1348.20 o                         
   4  12  26      13563.12      14119.00      1306.84 o                         
   6  12  26        129.14       4741.72      1069.22 o                         
   8  12  26        710.42       5512.05      4041.16 o                         
  10  12  26       4200.13       6124.61      4076.35 o                         
  12  12  26       2525.09      11018.56      6588.70 o                         
   0  14  26      11506.14      14204.03      2042.96 o                         
   2  14  26     136979.38     133106.75      3085.01 o                         
   4  14  26      43783.24      37211.77      1558.06 o                         
   6  14  26     242726.62     259759.83      9674.48 o                         
   8  14  26      66303.21      66147.06      8532.53 o                         
  10  14  26     106526.55     104426.10     10034.66 o                         
   0  16  26      13293.51      23381.32      2370.40 o                         
   2  16  26       9513.19      23570.72      1796.49 o                         
   4  16  26      64342.11      55326.66      3815.84 o                         
   6  16  26      66488.64      78873.99      8945.54 o                         
   8  16  26       3514.16       6348.14      6010.04 o                         
  10  16  26      17054.79      30932.42      4897.11 o                         
   0  18  26     782767.00     758715.62     14378.58 o                         
   2  18  26     141231.28     136502.61      6276.73 o                         
   4  18  26      49288.09      51795.96      5619.97 o                         
   6  18  26      20065.15      24839.19      4435.53 o                         
   8  18  26     306225.56     275917.62     16964.83 o                         
   4  20  26       8495.13       7962.38      3853.79 o                         
   6  20  26      35725.21      45654.78      5937.00 o                         
   8  20  26      95454.43      80480.88      5521.67 o                         
   1   1  27     136623.77     146796.89      3076.57 o                         
   1   3  27      59692.50      65015.00      1909.91 o                         
   3   3  27     222586.38     222803.56      4403.64 o                         
   1   5  27       3351.66       5289.71      1273.39 o                         
   3   5  27       3770.06       7407.30      1332.72 o                         
   5   5  27      19757.54      21784.33      1888.84 o                         
   1   7  27     521371.91     551541.25      8617.21 o                         
   3   7  27     216113.30     206418.69      3509.69 o                         
   5   7  27      20478.78      17212.16      1719.12 o                         
   7   7  27    1111263.75    1169748.12     19371.92 o                         
   1   9  27      22810.04      28512.11      2456.47 o                         
   3   9  27      42399.73      38358.23      2164.43 o                         
   5   9  27       1720.81       3286.66      1632.47 o                         
   7   9  27       8813.27       8641.53      1775.91 o                         
   9   9  27        316.40       3150.48      1610.87 o                         
   1  11  27      51750.53      47649.69      1902.48 o                         
   3  11  27     140612.59     139785.66      3115.99 o                         
   5  11  27      15868.67      18070.55      1418.35 o                         
   7  11  27      93733.80      75490.77      2823.22 o                         
   9  11  27      10882.92      16322.53      4761.84 o                         
  11  11  27      47582.93      51360.28      8235.63 o                         
   1  13  27     105729.10     114064.23      2779.42 o                         
   3  13  27      34955.45      41717.16      2224.33 o                         
   5  13  27       1580.01       2888.47      1667.64 o                         
   7  13  27     217336.03     254824.20      9720.04 o                         
   9  13  27       1436.23       4231.28      5941.58 o                         
   1  15  27      98524.12      93703.33      3221.82 o                         
   3  15  27     132176.55     128184.87      4095.63 o                         
   5  15  27      20606.53      23067.40      3920.66 o                         
   7  15  27     241509.36     272601.38     15214.93 o                         
   9  15  27      23731.00      28744.90      7727.96 o                         
   1  17  27      75679.33      63225.10      4191.49 o                         
   3  17  27     199073.30     194779.72      6756.23 o                         
   5  17  27      10175.25      11221.44      2693.71 o                         
   7  17  27     138906.30     116110.06     10908.07 o                         
   9  17  27       5535.46       6981.14      6879.79 o                         
   5  19  27        329.04      -1808.18      3994.84 o                         
   7  19  27       3500.61      13011.88      4954.45 o                         
   0   0  28    4971858.00    4841610.50     68753.16 o                         
   0   2  28     940435.94     898417.25     10682.01 o                         
   2   2  28     117334.21     118319.01      3376.02 o                         
   0   4  28      52087.29      51355.35      2429.37 o                         
   2   4  28     290533.66     298399.78      3930.21 o                         
   4   4  28     418985.81     382361.44      6986.73 o                         
   0   6  28      42274.65      55687.44      3053.17 o                         
   2   6  28      89693.01      96610.70      2323.07 o                         
   4   6  28     488609.97     481348.06      6986.76 o                         
   6   6  28     224726.86     205251.77      5823.67 o                         
   0   8  28    2268564.00    2235745.50     25855.43 o                         
   2   8  28     527907.94     501808.47      6389.71 o                         
   4   8  28      68918.72      59817.40      2310.63 o                         
   6   8  28       6189.39      10559.55      2545.71 o                         
   8   8  28    1162052.12    1184308.88     33536.68 o                         
   0  10  28    2256732.00    2243904.75     29435.48 o                         
   2  10  28     745517.44     736688.88     11336.86 o                         
   4  10  28     165521.75     178568.50      4456.05 o                         
   6  10  28       1503.03       6324.24      1354.50 o                         
   8  10  28    1288598.50    1255055.75     20586.16 o                         
  10  10  28    2002458.88    2030909.00     85054.52 o                         
   0  12  28     168858.81     176404.86      4937.43 o                         
   2  12  28       1430.35       5973.75      1510.04 o                         
   4  12  28     363674.38     361188.72     11971.25 o                         
   6  12  28     249239.09     263124.75      9805.85 o                         
   8  12  28      21270.95      27798.31      4596.80 o                         
   0  14  28     263056.84     292942.69      8934.33 o                         
   2  14  28     271064.91     271562.84      7233.35 o                         
   4  14  28     516689.88     512408.12     16674.77 o                         
   6  14  28     279600.91     258281.88      9639.41 o                         
   8  14  28     159589.78     160619.39      8060.36 o                         
   2  16  28       6418.81       8083.65      3320.82 o                         
   4  16  28      70891.38      64299.56      5100.91 o                         
   6  16  28      28041.70      28304.27      4347.99 o                         
   8  16  28      92559.04      92528.16     10179.46 o                         
   6  18  28      16911.32      23649.96      3759.59 o                         
   1   1  29      46653.57      51538.29      2971.53 o                         
   1   3  29     108654.73     101348.68      2274.08 o                         
   3   3  29      35156.99      33960.92      2657.41 o                         
   1   5  29       5125.02      11768.24      1345.68 o                         
   3   5  29       8805.96      11518.83      1486.66 o                         
   5   5  29      27736.71      33228.77      2568.88 o                         
   1   7  29      35531.11      33930.79      2349.55 o                         
   3   7  29      84740.80      87090.41      3253.22 o                         
   5   7  29       5509.04       5876.87      1581.15 o                         
   7   7  29      29884.09      14287.47     10440.31 o                         
   1   9  29      11838.23      12957.01      2041.18 o                         
   3   9  29      76961.09      79378.03      3278.23 o                         
   5   9  29       1111.49        624.11      2228.56 o                         
   7   9  29      19098.97      23926.46      3636.89 o                         
   9   9  29      11455.70      12509.17      4501.31 o                         
   1  11  29     166349.11     160382.41      3704.50 o                         
   3  11  29     145605.80     135719.03      4438.68 o                         
   5  11  29      19722.59      26963.21      4316.37 o                         
   7  11  29     205113.83     209413.38      9054.92 o                         
   1  13  29      70067.68      73429.28      3742.29 o                         
   3  13  29     114226.26      92974.77      5889.27 o                         
   5  13  29       5052.06      10021.68      3743.29 o                         
   7  13  29      83201.77      79303.59      6162.33 o                         
   1  15  29      11423.22      15386.65      4680.98 o                         
   3  15  29      44147.96      53490.33      4767.15 o                         
   5  15  29      14152.02      21606.31      7171.49 o                         
   7  15  29        188.19       -114.07      3998.38 o                         
   7  17  29       5491.03       3123.89      5158.69 o                         
   0   0  30       6554.22      11105.05      4612.51 o                         
   0   2  30       1509.92       5210.35      2254.66 o                         
   2   2  30       3379.32       6510.36      1917.03 o                         
   0   4  30      47016.98      45028.72      3500.81 o                         
   2   4  30       5467.72      10915.12      1557.82 o                         
   4   4  30       3603.88      20172.85      2610.29 o                         
   0   6  30       3951.55       6619.67      1931.77 o                         
   2   6  30       7619.95      11760.63      2146.06 o                         
   4   6  30      30353.95      36498.70      4370.54 o                         
   6   6  30      13484.84      20544.28      4210.97 o                         
   0   8  30      21993.53      30698.45      2726.00 o                         
   2   8  30         84.59       2349.47      1994.98 o                         
   4   8  30      33815.40      36010.99      4042.27 o                         
   6   8  30      11456.58      19756.86      5521.29 o                         
   0  10  30      17643.19      17317.93      3665.98 o                         
   2  10  30      36466.03      42686.60      3459.57 o                         
   4  10  30       1023.34      11568.15      3952.65 o                         
   6  10  30      13622.18      20183.24      4314.08 o                         
   0  12  30       9025.64      11309.30      3473.98 o                         
   2  12  30      13316.60      27661.39      4337.70 o                         
   4  12  30        898.54      12829.79      4926.54 o                         
   6  12  30        248.50      13470.72      4155.96 o                         
   2  14  30        581.28       3624.13      4538.52 o                         
   4  14  30      55214.41      75746.98      8123.66 o                         
   6  14  30      45373.29      48595.72      5191.51 o                         
   1   1  31      46974.07      47347.25      4600.23 o                         
   1   3  31      90612.53      85466.80      2773.28 o                         
   3   3  31     427303.62     452170.00      8999.99 o                         
   1   5  31       2283.33       3047.88      2167.77 o                         
   3   5  31       6658.54       7104.70      1798.99 o                         
   5   5  31       9149.90       9208.64      2979.73 o                         
   1   7  31      90323.41      86327.34      5504.09 o                         
   3   7  31     106270.95      94172.88     10140.68 o                         
   5   7  31       2150.84       2721.16      5423.90 o                         
   1   9  31        216.79       6025.43      4772.29 o                         
   3   9  31       2553.98       6559.93      3782.68 o                         
   5   9  31         77.32        474.40      3939.80 o                         
   1  11  31     131429.58     122591.32     19467.88 o                         
   3  11  31     386954.69     382882.25     12448.47 o                         
   5  11  31       3712.48       2857.56      3960.89 o                         
   5  13  31       6672.19      11117.77      5627.06 o                         
   0   0  32     311534.91     264189.09     13920.38 o                         
   0   2  32     360093.03     344516.28     11148.19 o                         
   2   2  32      58966.12      72318.87      4486.59 o                         
   0   4  32      41164.10      38246.55      4398.34 o                         
   2   4  32     155749.91     160503.27      6116.47 o                         
   4   4  32    1725651.38    1575843.38     39831.99 o                         
   0   6  32     244001.00     243645.55     12227.76 o                         
   2   6  32      45360.54      34317.05      8637.44 o                         
   4   6  32    1033156.69    1002050.81     30598.54 o                         
   0   8  32     342526.62     265706.47     12438.51 o                         
   2   8  32     153097.33     131714.16     10159.47 o                         
   4   8  32        349.90       5502.71      5266.08 o                         
   2  10  32     233516.34     252363.92     13370.55 o                         
   4  10  32      59461.20      61526.34      5756.41 o                         
   1   1  33       2417.78       4576.81      4697.65 o                         
   1   3  33      31457.28      24894.66      2934.98 o                         
   3   3  33      38759.84      38992.27      6485.39 o                         
   1   5  33      10676.47       6583.67      2666.19 o                         
   1   7  33      14529.24      13068.53      4546.90 o                         
   3   9  33       3058.73      13185.72      5773.27 o                         
                                                                                
